# Supplementary material for: Effects of Methyl Sulfonyl Methane and Selenium Yeast on Fatty Liver Syndrome in Laying Hens and Their Biological Mechanisms
Source: Animals (Basel). 2023 Jul 30;13(15):2466. doi: 10.3390/ani13152466 (PMC10416963; doi:10.3390/ani13152466)
Supplement: Supplementary file 1 [file animals-13-02466-s001.zip]

Archive with 2 entries (2 files):
- Supplementary Document S1ú║Detailed information table for DEGs.xlsx
- supplementary Table S1.pdf
