# Supplementary material for: Effects of Methyl Sulfonyl Methane and Selenium Yeast on Fatty Liver Syndrome in Laying Hens and Their Biological Mechanisms
Source: Animals (Basel). 2023 Jul 30;13(15):2466. doi: 10.3390/ani13152466 (PMC10416963; doi:10.3390/ani13152466)
Supplement: Supplementary file 1 [file animals-13-02466-s001.zip › Supplementary Document S1ú║Detailed information table for DEGs.xlsx]

## Sheet: MSM VS. Control
Gene_id	Gene name	Gene description	FC(MSM/Control)	Log2FC(MSM/Control)	Pvalue	Padjust	Significant	Regulate	Control1	Control2	Control3	MSM_1	MSM_2	MSM_3	MSM_4	MSM_5	MSM_6	Control	MSM
gene-A1CF	A1CF	APOBEC1 complementation factor, transcript variant X2	0.057	-4.13386	0.00916918	0.400783	yes	down	0.06	0.55	0.02	0	0	0	0.07	0.02	0	0.21	0.015
gene-A2M	A2M	alpha-2-macroglobulin, transcript variant X1	0.012	-6.42181	0.00069908	0.145683	yes	down	0.35	3.87	0.12	0	0	0	0.04	0.1	0	1.44667	0.0233333
gene-ABCA1	ABCA1	ATP-binding cassette, sub-family A (ABC1), member 1	3.26	1.70466	0.00353961	0.321394	yes	up	1.35	0.65	0.67	1.78	3.55	5.21	3.17	3.54	1.28	0.89	3.08833
gene-ABCA12	ABCA12	ATP binding cassette subfamily A member 12, transcript variant X1	0.419	-1.25378	0.039728	0.553762	yes	down	0.07	0.12	0.05	0.12	0.04	0.03	0.03	0.03	0.02	0.08	0.045
gene-ABCC13	ABCC13	ATP-binding cassette, sub-family C (CFTR/MRP), member 13, pseudogene, transcript variant X1	1.615	0.691174	0.0137325	0.450277	yes	up	0.68	0.93	1.13	2.2	3.46	0.72	2.08	2.04	0.61	0.913333	1.85167
gene-ABCC3	ABCC3	ATP binding cassette subfamily C member 3, transcript variant X2	1.842	0.881465	0.0139492	0.451871	yes	up	4.68	4.29	6.42	10.71	13.17	10.91	12.07	9.4	5.74	5.13	10.3333
gene-ABCC4	ABCC4	ATP binding cassette subfamily C member 4, transcript variant X1	2.467	1.30256	0.0401	0.553762	yes	up	3.45	2.6	2.03	5.18	31.23	1.99	10.21	6.2	1.49	2.69333	9.38333
gene-ABCG1	ABCG1	ATP binding cassette subfamily G member 1, transcript variant X1	2.962	1.56656	0.0143026	0.451871	yes	up	0.01	0.07	0.09	0.42	0.17	0.15	0.25	0.28	0.02	0.0566667	0.215
gene-ABHD3	ABHD3	abhydrolase domain containing 3, transcript variant X1	0.351	-1.51163	0.0308541	0.534065	yes	down	0.63	2.07	3.03	1.49	0.84	0.16	1.92	0.91	0.05	1.91	0.895
gene-ACAT2	ACAT2	acetyl-CoA acetyltransferase 2	0.632	-0.662698	0.00447493	0.336196	yes	down	15.05	30.64	22.93	29.19	24.97	7.77	18.7	22.48	7.09	22.8733	18.3667
gene-ACKR4	ACKR4	atypical chemokine receptor 4	1.79	0.839794	0.0456902	0.569041	yes	up	0.27	0.64	0.97	1.78	2.9	0.55	1.4	1.14	0.62	0.626667	1.39833
gene-ACOD1	ACOD1	aconitate decarboxylase 1	5.15	2.3646	0.0378493	0.553762	yes	up	0	0.02	0.08	0.12	0.87	0.05	0.16	0.11	0.11	0.0333333	0.236667
gene-ACOT8	ACOT8	acyl-CoA thioesterase 8	0.605	-0.72416	0.00439357	0.333667	yes	down	13.15	22.79	29.15	25.95	23.25	11.03	11.7	17.04	6.49	21.6967	15.91
gene-ACTC1	ACTC1	actin alpha cardiac muscle 1	0.3	-1.73463	0.0405925	0.555569	yes	down	0.11	0.98	0.72	0.47	0.47	0.05	0.28	0.23	0	0.603333	0.25
gene-ACTG2	ACTG2	actin, gamma 2, smooth muscle, enteric	0.428	-1.22598	0.0319832	0.537514	yes	down	175.01	1124.09	793	383.31	749.03	116.37	575.68	537.92	51.82	697.367	402.355
gene-ADAM20	ADAM20	ADAM metallopeptidase domain 20	7.061	2.81991	0.0214476	0.488855	yes	up	0.05	0	0.02	0.19	0.33	0.29	0.42	0.18	0	0.0233333	0.235
gene-ADAMTS10	ADAMTS10	ADAM metallopeptidase with thrombospondin type 1 motif, 10	1.831	0.872544	0.0490387	0.572663	yes	up	1.17	1.7	2.5	4.05	4.78	4.47	3.3	2.25	1.8	1.79	3.44167
gene-ADAMTS14	ADAMTS14	ADAM metallopeptidase with thrombospondin type 1 motif 14, transcript variant X1	1.695	0.761239	0.0483643	0.569891	yes	up	0.95	0.88	0.45	1.92	2.5	1.06	2.34	1.25	0.58	0.76	1.60833
gene-ADAMTS8	ADAMTS8	ADAM metallopeptidase with thrombospondin type 1 motif, 8	0.566	-0.821311	0.0402862	0.553762	yes	down	6.08	7	17.6	6.19	10.96	5.61	5.65	11.1	1.77	10.2267	6.88
gene-ADCY10L13	ADCY10L13	adenylate cyclase type 10 like 13	17.621	4.13924	0.0445565	0.568181	yes	up	0	0	0	0	0.33	0.23	0.07	0.23	0	0	0.143333
gene-ADGRD2	ADGRD2	adhesion G protein-coupled receptor D2, transcript variant X2	3.981	1.99316	0.0462802	0.569041	yes	up	0.12	0.23	0.09	0.39	2.42	0.03	1	1.43	0.01	0.146667	0.88
gene-ADGRG3	ADGRG3	adhesion G protein-coupled receptor G3	6.326	2.6612	0.0174688	0.473285	yes	up	0.06	0.03	0	0.22	0.28	0.14	0.45	0.18	0.03	0.03	0.216667
gene-ADH1C	ADH1C	alcohol dehydrogenase 1C (class I), gamma polypeptide, transcript variant X1	0.307	-1.70372	0.0206187	0.485339	yes	down	0.95	3.97	0.77	0.43	1.26	0.22	1.09	0.27	0.6	1.89667	0.645
gene-ADIPOQ	ADIPOQ	adiponectin, C1Q and collagen domain containing	0.57	-0.811679	0.0435838	0.564547	yes	down	18.2	55.15	50.82	48.31	53.01	10.38	39.94	33.96	6.9	41.39	32.0833
gene-ADRA2A	ADRA2A	adrenoceptor alpha 2A	2.316	1.2116	0.0062524	0.363615	yes	up	5.05	7.53	6.58	32.6	15.57	16.03	11.8	9.46	11.15	6.38667	16.1017
gene-AFDN	AFDN	afadin, adherens junction formation factor, transcript variant X1	1.516	0.599834	0.0195104	0.479437	yes	up	12.63	8.11	9.84	25.43	24.88	14.78	18.04	22.26	7.57	10.1933	18.8267
gene-AGT	AGT	angiotensinogen, transcript variant X3	0.019	-5.72576	4.75e-06	0.004891	yes	down	0.22	2.4	0.13	0.11	0.02	0	0	0.02	0	0.916667	0.025
gene-AGTR1	AGTR1	angiotensin II receptor type 1, transcript variant X6	2.308	1.20663	0.0333601	0.541584	yes	up	0.25	1.18	0.45	1.61	1.24	0.83	2.52	2.34	1.16	0.626667	1.61667
gene-AGXT	AGXT	alanine-glyoxylate aminotransferase	0.014	-6.12591	0.00124464	0.207498	yes	down	0.14	1.32	0.04	0	0	0	0	0	0	0.5	0
gene-AHSG	AHSG	alpha 2-HS-glycoprotein	0.219	-2.19354	0.0268694	0.517593	yes	down	0.21	5.09	0.99	0.54	2.5	0.25	0.48	0.16	0.05	2.09667	0.663333
gene-AK3	AK3	adenylate kinase 3, transcript variant X1	0.658	-0.604399	0.0499404	0.576654	yes	down	20.65	35.27	48.09	59.6	28.11	9.65	28.9	28.09	10.62	34.67	27.495
gene-AK5	AK5	adenylate kinase 5	0.385	-1.3786	0.0392533	0.553762	yes	down	0.21	0.27	0.61	0.24	0.09	0.04	0.31	0.33	0.04	0.363333	0.175
gene-AKR1D1	AKR1D1	aldo-keto reductase family 1 member D1	0.274	-1.86702	0.0152868	0.455933	yes	down	38.62	1.81	10.27	18.4	5.85	2.16	3.48	10.94	1.73	16.9	7.09333
gene-ALB	ALB	albumin	0.008	-7.00557	2.22e-13	1.94e-09	yes	down	64.33	793.73	18.28	1.09	0.69	0.56	5.03	7.75	0.73	292.113	2.64167
gene-ALDH8A1	ALDH8A1	aldehyde dehydrogenase 8 family member A1	0.031	-5.0053	0.016426	0.467875	yes	down	0.03	0.4	0.05	0	0	0	0	0	0	0.16	0
gene-ALDOB	ALDOB	aldolase, fructose-bisphosphate B, transcript variant X1	0.022	-5.4865	5.36e-08	9.39e-05	yes	down	13.41	170.64	3.9	0.65	0.37	0.39	4.05	2.94	0.92	62.65	1.55333
gene-ALG2	ALG2	ALG2, alpha-1,3/1,6-mannosyltransferase	0.628	-0.670955	0.00917385	0.400783	yes	down	9.65	27.63	14.03	22.24	19.09	7.31	16.64	17.1	4.15	17.1033	14.4217
gene-ALOX5	ALOX5	arachidonate 5-lipoxygenase, transcript variant X1	2.139	1.09698	0.0145743	0.453305	yes	up	0.85	0.78	1.24	1.14	4.21	2.02	2.49	3.54	0.85	0.956667	2.375
gene-ALS2L	ALS2L	ALS2 C-terminal like, transcript variant X1	2.223	1.15231	0.000738271	0.150157	yes	up	1.42	1.06	1.37	8.72	3.71	1.48	4.01	3.59	1.12	1.28333	3.77167
gene-ANAPC13	ANAPC13	anaphase promoting complex subunit 13	0.647	-0.627501	0.0215063	0.489395	yes	down	9.07	16.46	21.44	23.11	14.91	6.03	12.46	12.15	5.69	15.6567	12.3917
gene-ANGPTL4	ANGPTL4	angiopoietin like 4	0.57	-0.809754	0.0465865	0.569041	yes	down	3.06	5.13	8.36	8.74	4.74	2.57	4.54	2.72	0.78	5.51667	4.015
gene-ANKRD61	ANKRD61	ankyrin repeat domain 61	27.528	4.78284	0.00297702	0.305107	yes	up	0	0	0	0.05	0.55	0.35	0.4	0.11	0.09	0	0.258333
gene-ANO8	ANO8	anoctamin 8, transcript variant X1	2.523	1.33493	0.0212189	0.487723	yes	up	2.33	2.41	1.17	2.71	11.78	8.08	5	5.47	1.54	1.97	5.76333
gene-ANO9	ANO9	anoctamin 9, transcript variant X1	2.298	1.20046	0.00497547	0.343472	yes	up	0.21	0.2	0.35	1.41	1.5	0.31	0.62	0.74	0.15	0.253333	0.788333
gene-AOX2	AOX2	aldehyde oxidase 2	0.465	-1.10391	0.00820988	0.388962	yes	down	0.51	2.09	2.04	1.59	1.26	0.22	0.61	1.53	0.11	1.54667	0.886667
gene-APBB1IP	APBB1IP	amyloid beta precursor protein binding family B member 1 interacting protein	1.583	0.662584	0.0361517	0.550202	yes	up	0.71	0.49	0.91	2.01	2.31	0.68	1.37	1.48	0.59	0.703333	1.40667
gene-APOB	APOB	apolipoprotein B	0.039	-4.66696	0.00517945	0.347012	yes	down	1.27	10.24	0.33	0	0	0.04	0.43	0.4	0.04	3.94667	0.151667
gene-APOH	APOH	apolipoprotein H	0.007	-7.07214	1.68e-05	0.0108873	yes	down	1.92	26.93	0.63	0	0	0	0.14	0.22	0.1	9.82667	0.0766667
gene-AQP9	AQP9	aquaporin 9, transcript variant 1	0.102	-3.30027	0.0158741	0.458542	yes	down	0.14	0.96	0.01	2.16	13.52	1.07	0.01	0	0	0.37	2.79333
gene-AREG	AREG	amphiregulin, transcript variant X1	30.429	4.92739	0.00107991	0.190467	yes	up	0.53	1.45	0.89	15.44	1.96	0.3	132.69	1.65	31.22	0.956667	30.5433
gene-ARF5	ARF5	ADP-ribosylation factor 5, transcript variant X1	0.584	-0.776011	0.0494408	0.573511	yes	down	1.57	3.18	2.27	2.11	2.42	1.03	2.48	1.86	0.59	2.34	1.74833
gene-ARFGEF3	ARFGEF3	ARFGEF family member 3, transcript variant X1	1.734	0.794461	0.0462993	0.569041	yes	up	22.12	13.26	15.76	32.11	47.83	38.59	35.19	30.84	15.52	17.0467	33.3467
gene-ARHGAP22	ARHGAP22	Rho GTPase activating protein 22, transcript variant X1	3.875	1.95432	0.00273445	0.295472	yes	up	0.09	0.03	0.16	0.41	0.69	0.6	0.29	0.49	0.02	0.0933333	0.416667
gene-ARHGAP28	ARHGAP28	Rho GTPase activating protein 28, transcript variant X1	1.505	0.589421	0.0315103	0.537514	yes	up	0.97	0.85	1.19	3.09	2.55	0.88	2.67	1.68	0.64	1.00333	1.91833
gene-ARHGDIG	ARHGDIG	Rho GDP dissociation inhibitor gamma	0.411	-1.28351	0.0224915	0.495625	yes	down	3.57	22.22	21.56	11.41	16.72	1.68	11.87	8.33	1.94	15.7833	8.65833
gene-ARHGEF10	ARHGEF10	Rho guanine nucleotide exchange factor 10, transcript variant X2	1.526	0.60941	0.0422258	0.562503	yes	up	1.65	2.79	2.34	5.52	5.46	2.83	5.09	6.55	0.95	2.26	4.4
gene-ARHGEF2	ARHGEF2	Rho/Rac guanine nucleotide exchange factor 2	1.502	0.586897	0.0201226	0.48415	yes	up	10.78	6.27	7.69	22.96	19.93	9.93	15.99	17.6	6.42	8.24667	15.4717
gene-ARMC3	ARMC3	armadillo repeat containing 3, transcript variant X2	1.754	0.81084	0.0440862	0.567612	yes	up	1.47	1.07	1.18	5.47	4	1.18	2.48	4.95	0.46	1.24	3.09
gene-ARMH4	ARMH4	armadillo like helical domain containing 4, transcript variant X1	3.725	1.89742	0.0113837	0.42854	yes	up	0.3	0.1	0.19	4.43	1.21	0.2	0.26	0.84	0.2	0.196667	1.19
gene-ASAP1	ASAP1	ArfGAP with SH3 domain, ankyrin repeat and PH domain 1, transcript variant X1	1.632	0.706978	0.0236151	0.501855	yes	up	1.81	1.77	1.43	4.26	5.91	2.17	3.41	5.27	0.72	1.67	3.62333
gene-ASB14	ASB14	ankyrin repeat and SOCS box containing 14, transcript variant X1	2.353	1.23421	0.00376767	0.325922	yes	up	0.34	0.18	0.28	0.93	1.09	0.62	0.64	1.1	0.22	0.266667	0.766667
gene-ASIC2	ASIC2	acid sensing ion channel subunit 2, transcript variant X1	2.538	1.34385	0.0179026	0.473835	yes	up	0.33	1.05	0.94	6.1	6.24	0.53	2.91	3.69	0.48	0.773333	3.325
gene-ASL1	ASL1	argininosuccinate lyase 1, transcript variant X1	0.506	-0.983051	0.0178045	0.473835	yes	down	3.67	5.87	8.71	2.4	5.04	0.71	3.22	6.78	1.53	6.08333	3.28
gene-ASPA	ASPA	aspartoacylase, transcript variant X1	0.282	-1.82867	0.0317398	0.537514	yes	down	0.3	0.18	0.41	0.12	0.2	0.06	0.1	0.3	0	0.296667	0.13
gene-ASPDH	ASPDH	aspartate dehydrogenase domain containing	0.038	-4.71844	0.0288341	0.522193	yes	down	0	1.67	0.11	0	0	0	0.12	0	0	0.593333	0.02
gene-ASPM	ASPM	abnormal spindle microtubule assembly, transcript variant X1	2.52	1.33337	0.0184689	0.474044	yes	up	0.01	0.04	0.04	0.1	0.11	0.08	0.13	0.14	0.03	0.03	0.0983333
gene-ATP13A4	ATP13A4	ATPase 13A4	2.332	1.22162	0.0288429	0.522193	yes	up	13.03	8.03	4.94	31.44	24.53	27.12	12.49	18.88	8.68	8.66667	20.5233
gene-ATP5B	ATP5B	ATP synthase, H+ transporting, mitochondrial F1 complex, beta polypeptide	0.599	-0.738363	0.0084757	0.390938	yes	down	363.55	275.29	462.28	466.46	266.47	147.26	210.44	465.96	106.97	367.04	277.26
gene-ATP5E	ATP5E	ATP synthase, H+ transporting, mitochondrial F1 complex, epsilon subunit	0.575	-0.798987	0.00489688	0.342353	yes	down	165.89	259.96	315.6	326.69	214.98	115.77	191.58	244.26	103.4	247.15	199.447
gene-ATP5G1	ATP5G1	ATP synthase, H+ transporting, mitochondrial Fo complex subunit C1 (subunit 9), transcript variant X1	0.622	-0.686139	0.00744723	0.383455	yes	down	93.74	146.52	204.91	236.29	147.91	58.74	105.81	110.81	42.75	148.39	117.052
gene-ATP5I	ATP5I	ATP synthase, H+ transporting, mitochondrial Fo complex subunit E	0.603	-0.729458	0.0296387	0.526394	yes	down	229.35	461.77	596.73	720.85	329.19	143.53	316.31	321.83	141	429.283	328.785
gene-ATP5J	ATP5J	ATP synthase, H+ transporting, mitochondrial Fo complex subunit F6, transcript variant X2	0.658	-0.603412	0.0147224	0.453305	yes	down	176.97	259.08	354.7	368.82	225.02	118.91	183.2	242.91	107.37	263.583	207.705
gene-ATP5L	ATP5L	ATP synthase, H+ transporting, mitochondrial Fo complex subunit G	0.605	-0.724108	0.0093458	0.402687	yes	down	190.3	280.17	399.48	416.09	234.31	111.67	177.92	224.98	111.44	289.983	212.735
gene-ATP5O	ATP5O	ATP synthase, H+ transporting, mitochondrial F1 complex, O subunit	0.664	-0.591061	0.0253594	0.514881	yes	down	112.95	204.14	262.92	307.79	202.33	73.91	145.02	154.86	70.99	193.337	159.15
gene-ATP5PB	ATP5PB	ATP synthase peripheral stalk-membrane subunit b	0.556	-0.845755	0.00923749	0.401246	yes	down	48.87	106.72	160.26	142.49	84.2	41.72	53.84	78.2	29.2	105.283	71.6083
gene-ATPIF1	ATPIF1	ATPase inhibitory factor 1	0.52	-0.942249	0.0147236	0.453305	yes	down	66.29	155.35	233.51	217.42	103.82	38.7	89.1	88.18	47.43	151.717	97.4417
gene-AVPI1	AVPI1	arginine vasopressin induced 1	0.418	-1.2601	0.00498382	0.343472	yes	down	4.72	16.19	19.74	15.79	11.56	3.23	6.73	4.41	2.14	13.55	7.31
gene-AVPR2	AVPR2	arginine vasopressin receptor 2	0.242	-2.04848	0.00347199	0.321394	yes	down	0.69	0.25	0.41	0.06	0.18	0.07	0.35	0.23	0.02	0.45	0.151667
gene-AvBD1	AvBD1	avian beta-defensin 1	14.705	3.87822	0.0459626	0.569041	yes	up	0	0	0	0.45	0	0.46	0.62	0.26	1.04	0	0.471667
gene-AvBD9	AvBD9	avian beta-defensin 9	0.011	-6.52092	2.07e-11	7.26e-08	yes	down	17.19	398.54	7.87	0.91	6.14	0.67	1.91	2.91	0.36	141.2	2.15
gene-B3GAT1L	B3GAT1L	beta-1,3-glucuronyltransferase 1-like, transcript variant X1	0.297	-1.74956	0.000108834	0.0476283	yes	down	1.15	2.64	2.84	0.51	1.32	0.29	1.34	1.13	0.28	2.21	0.811667
gene-BAMBI	BAMBI	BMP and activin membrane bound inhibitor	0.443	-1.17576	0.0228072	0.497186	yes	down	12.48	47.5	64.93	49.99	39.08	3.92	18.88	34.75	8.27	41.6367	25.815
gene-BARD1	BARD1	BRCA1 associated RING domain 1, transcript variant X1	2.014	1.00998	0.0351339	0.547948	yes	up	0.4	0.23	0.15	1.4	1.17	0.3	0.57	0.66	0.17	0.26	0.711667
gene-BBIP1	BBIP1	BBSome interacting protein 1, transcript variant X1	0.627	-0.673692	0.03489	0.546992	yes	down	7.63	8.56	15.5	16.57	9.12	4.01	6.63	9.62	3.31	10.5633	8.21
gene-BCAN	BCAN	brevican, transcript variant X1	8.372	3.06565	0.0376539	0.553762	yes	up	0	0.04	0.02	0.16	0.07	0.02	0.04	0.06	0.35	0.02	0.116667
gene-BCL2	BCL2	BCL2, apoptosis regulator, transcript variant X1	0.569	-0.813257	0.0486952	0.571459	yes	down	3.26	13.72	9.36	8.45	7.57	3.5	9.79	9.42	1.51	8.78	6.70667
gene-BEAN1	BEAN1	brain expressed associated with NEDD4 1	0.522	-0.937191	0.0272799	0.517638	yes	down	71	27.46	111.8	76.66	42.14	34.99	30.24	66.35	23.75	70.0867	45.6883
gene-BGLAP	BGLAP	bone gamma-carboxyglutamate protein	0.553	-0.85457	0.0234988	0.500422	yes	down	4.44	7.61	7.69	9.77	5.19	2.86	4.39	3.4	0.9	6.58	4.41833
gene-BHLHE41	BHLHE41	basic helix-loop-helix family member e41, transcript variant X1	0.441	-1.18118	0.0130631	0.445898	yes	down	4.33	5.68	14.81	12.77	4.47	1.29	2.88	5.28	1.83	8.27333	4.75333
gene-BHMT2	BHMT2	betaine--homocysteine S-methyltransferase 2	0.16	-2.64303	0.00175934	0.249221	yes	down	1.6	14.34	0.69	0.66	1.07	1.43	1.1	0.76	0.48	5.54333	0.916667
gene-BLOC1S3	BLOC1S3	biogenesis of lysosomal organelles complex-1, subunit 3, transcript variant X2	1.883	0.91274	0.000120208	0.0513227	yes	up	0.87	0.84	0.95	2.46	3.81	1.15	1.82	2.44	0.84	0.886667	2.08667
gene-BMP2	BMP2	bone morphogenetic protein 2	0.514	-0.961496	0.025167	0.514544	yes	down	1.4	5.05	2.56	4.87	2.73	0.83	1.7	1.39	0.34	3.00333	1.97667
gene-BMP4	BMP4	bone morphogenetic protein 4	0.427	-1.22815	0.0275896	0.517638	yes	down	4.48	28.74	11.25	4.7	17.05	4.28	11.08	7.61	2.35	14.8233	7.845
gene-BMP8A	BMP8A	bone morphogenetic protein 8a	0.386	-1.3739	0.0125405	0.445898	yes	down	1.35	3.59	7.22	4.47	3.4	0.32	1.82	1.27	0.46	4.05333	1.95667
gene-BMPER	BMPER	BMP binding endothelial regulator	0.24	-2.05944	0.0184665	0.474044	yes	down	0.27	1.27	0.12	0.32	0.36	0.04	0.15	0.2	0	0.553333	0.178333
gene-BNIP3	BNIP3	BCL2 interacting protein 3	0.632	-0.662575	0.00934717	0.402687	yes	down	80.07	90.56	118.68	133.73	78.75	27.39	80.87	102.37	35.04	96.4367	76.3583
gene-BRK1	BRK1	BRICK1, SCAR/WAVE actin nucleating complex subunit	0.567	-0.818887	0.0216933	0.489502	yes	down	88.34	161.7	215.69	227.57	119.95	41.91	107.68	85.99	59.8	155.243	107.15
gene-BTBD19	BTBD19	BTB domain containing 19, transcript variant X1	1.61	0.687144	0.00391425	0.326555	yes	up	3.94	3.16	4.2	15.14	8.97	4.3	6.51	8.72	2.76	3.76667	7.73333
gene-BTC	BTC	betacellulin, transcript variant X1	0.182	-2.45677	0.0218268	0.490485	yes	down	0.31	10.62	0.97	0.92	1.38	0.17	2.46	0.46	0	3.96667	0.898333
gene-BTG2	BTG2	BTG anti-proliferation factor 2	3.612	1.85299	0.0297746	0.527001	yes	up	35.15	32.48	38.97	107.76	37.33	18.93	194.24	51.54	230.11	35.5333	106.652
gene-BTN1A1	BTN1A1	butyrophilin subfamily 1 member A1	3.149	1.65483	0.00660961	0.372881	yes	up	0.58	0.55	0.5	1.3	3.67	1.47	1.7	5.26	0.24	0.543333	2.27333
gene-BTN3A2	BTN3A2	butyrophilin, subfamily 3, member A2, transcript variant X2	9.52	3.25098	0.045993	0.569041	yes	up	0.14	0.16	0	0.13	0	0.87	0.1	0.16	2.21	0.1	0.578333
gene-BTN3A3L2	BTN3A3L2	butyrophilin subfamily 3 member A3-like 2, transcript variant X1	0.448	-1.15919	0.017532	0.473285	yes	down	1.52	0.78	3.4	1.1	1.18	0.91	0.98	1.19	0.44	1.9	0.966667
gene-BZW2	BZW2	basic leucine zipper and W2 domains 2, transcript variant X4	0.631	-0.663912	0.0119154	0.435447	yes	down	30.08	74.84	61.58	54.84	66.27	24.04	49.87	47.71	14.42	55.5	42.8583
gene-C11orf54	C11orf54	C11orf54 homolog	0.618	-0.694499	0.0107633	0.422814	yes	down	13.08	13.29	18.26	22.9	14.67	6.07	11.21	8.4	5.28	14.8767	11.4217
gene-C12orf57	C12orf57	C12orf57 homolog	0.616	-0.697995	0.019264	0.479018	yes	down	58.48	112.46	144.31	160.74	83.29	38.07	88.51	79.31	34.18	105.083	80.6833
gene-C14orf2	C14orf2	chromosome 14 open reading frame 2, transcript variant X3	0.64	-0.644959	0.0143957	0.453232	yes	down	197.29	321.19	453.61	481.85	323.39	124.93	233.31	267.93	120.93	324.03	258.723
gene-C19orf70	C19orf70	chromosome 19 open reading frame 70	0.627	-0.674245	0.00712772	0.379242	yes	down	24.26	44.7	51.49	50.09	44.63	16.87	30.16	28.8	14.46	40.15	30.835
gene-C1QTNF3	C1QTNF3	C1q and TNF related 3, transcript variant X1	0.335	-1.57568	0.0370404	0.553236	yes	down	8.14	2.79	17.66	2.65	4.32	0.82	2.69	15.27	0.57	9.53	4.38667
gene-C1orf159	C1orf159	C1orf159 homolog, transcript variant X1	1.592	0.670446	0.0321755	0.537514	yes	up	1.6	1.28	2.43	6.47	5.77	1.07	2.8	4.57	1.17	1.77	3.64167
gene-C1orf21	C1orf21	C1orf21 homolog, transcript variant X2	0.501	-0.997823	0.00488421	0.342353	yes	down	9.71	26.27	15.49	12.15	17.47	4.76	15.75	11.73	3.5	17.1567	10.8933
gene-C1orf216	C1orf216	C1orf216 homolog	1.65	0.722664	0.0462345	0.569041	yes	up	0.54	0.64	0.65	1.99	1.55	0.62	1.38	1.89	0.3	0.61	1.28833
gene-C26H6ORF222	C26H6ORF222	chromosome 26 open reading frame, human C6orf222, transcript variant X1	13.31	3.73442	0.00848652	0.390938	yes	up	0	0.04	0	0.3	0.08	0.11	0.23	0.28	0.14	0.0133333	0.19
gene-C2CD4A	C2CD4A	C2 calcium dependent domain containing 4A	7.858	2.97413	0.0169476	0.473285	yes	up	2.51	3.28	3.13	7.86	4.33	1.89	78.04	2.2	29.41	2.97333	20.6217
gene-C2orf50	C2orf50	chromosome 2 open reading frame 50	1.929	0.947671	0.0223353	0.49366	yes	up	1.77	0.71	1.37	5.12	5.4	1.16	2.38	5.3	1.09	1.28333	3.40833
gene-C2orf71	C2orf71	chromosome 2 open reading frame 71, transcript variant X1	6.416	2.68169	0.00311788	0.310105	yes	up	0.03	0	0.02	0.07	0.13	0.08	0.17	0.33	0.03	0.0166667	0.135
gene-C3	C3	complement component 3	0.195	-2.36171	0.00252057	0.288383	yes	down	2.81	21.97	0.74	3.45	3.14	0.87	2.86	3.16	0.3	8.50667	2.29667
gene-C3H8ORF80	C3H8ORF80	chromosome 3 open reading frame, human C8orf80, transcript variant X1	1.702	0.767226	0.0106817	0.422814	yes	up	21.05	16.94	11.78	63.33	53.36	17.34	29.4	35.46	18.29	16.59	36.1967
gene-C4A	C4A	complement C4A (Rodgers blood group), transcript variant X2	0.159	-2.65662	0.00295918	0.305107	yes	down	1.22	3.39	0.13	0.11	0.16	0.17	0.15	0.8	0.24	1.58	0.271667
gene-C4BPS	C4BPS	complement component 4 binding protein, secretory	0.3	-1.73502	0.0145469	0.453305	yes	down	0.31	2.85	0.77	0.7	0.25	0.59	0.34	0.57	0.09	1.31	0.423333
gene-C6	C6	complement C6, transcript variant X2	0.079	-3.6709	0.000415049	0.0993202	yes	down	0.14	0.45	0.09	0.02	0.08	0.01	0.02	0.01	0	0.226667	0.0233333
gene-C8B	C8B	complement C8 beta chain	0.242	-2.04686	0.0305864	0.532843	yes	down	0.25	1.7	0.06	0.05	0.32	0.12	0.2	0.43	0.02	0.67	0.19
gene-C8orf4	C8orf4	C8orf4 homolog	3.668	1.8751	0.0393406	0.553762	yes	up	26.31	34.58	35.97	69.36	22.89	17.04	241.59	40.04	198.51	32.2867	98.2383
gene-C9orf85	C9orf85	chromosome 9 open reading frame 85, transcript variant X1	0.636	-0.653121	0.00303459	0.308375	yes	down	10.99	16.12	15.76	18.31	15.53	7.75	8.64	11.6	3.8	14.29	10.9383
gene-CACNA1I	CACNA1I	calcium voltage-gated channel subunit alpha1 I, transcript variant X3	2.3	1.20189	0.0369226	0.552924	yes	up	0.06	0.02	0.04	0.2	0.22	0.06	0.09	0.08	0.04	0.04	0.115
gene-CAD	CAD	carbamoyl-phosphate synthetase 2, aspartate transcarbamylase, and dihydroorotase, transcript variant X1	1.571	0.651809	0.0389003	0.553762	yes	up	1.06	1.38	1.14	3.2	5.13	1.34	2.46	1.88	0.6	1.19333	2.435
gene-CADM1	CADM1	cell adhesion molecule 1, transcript variant X1	2.224	1.15348	0.0155926	0.456628	yes	up	6.6	3.64	2.49	8.99	22.28	12.09	8.99	14.1	3.73	4.24333	11.6967
gene-CALD1	CALD1	caldesmon 1	0.516	-0.953866	0.0346971	0.546992	yes	down	27.11	69.2	71.56	31.56	64.92	14.79	46.37	66.5	5.95	55.9567	38.3483
gene-CALHM2	CALHM2	calcium homeostasis modulator 2	0.549	-0.864919	0.0115503	0.432025	yes	down	1.18	2.86	2.68	1.67	2.59	0.95	1.21	2.39	0.43	2.24	1.54
gene-CAMK2N1	CAMK2N1	calcium/calmodulin dependent protein kinase II inhibitor 1	0.479	-1.06203	0.0222978	0.49366	yes	down	3.28	2.52	1.77	2.12	1.76	0.64	1	3.61	0.54	2.52333	1.61167
gene-CAPN5	CAPN5	calpain 5	1.683	0.750975	0.0104879	0.421998	yes	up	5.14	3.75	3.78	9.63	15.46	6.06	10.54	10.43	2.51	4.22333	9.105
gene-CARD8	CARD8	caspase recruitment domain family, member 8, transcript variant X1	1.847	0.884934	0.00831645	0.388962	yes	up	1.82	0.97	1.37	4.26	6.12	2.12	2.57	3.58	1.01	1.38667	3.27667
gene-CASP7	CASP7	caspase 7, transcript variant X2	1.708	0.772284	0.00262507	0.290147	yes	up	3.41	3.03	3.19	10.22	13.6	3.51	5.33	6.76	2.91	3.21	7.055
gene-CATH1	CATH1	cathelicidin-1	26.058	4.70367	0.0389997	0.553762	yes	up	0	0	0	0	0.12	0.66	0	0.24	0.91	0	0.321667
gene-CCDC102A	CCDC102A	coiled-coil domain containing 102A, transcript variant X2	0.645	-0.632255	0.0237012	0.502241	yes	down	4.41	9.93	12.57	11.39	9.54	3.91	6.84	9.86	2.24	8.97	7.29667
gene-CCDC107	CCDC107	coiled-coil domain containing 107, transcript variant X1	0.609	-0.715787	0.00656426	0.372881	yes	down	8.49	18.33	14.71	17.24	13.9	4.2	11.45	14.57	3.69	13.8433	10.8417
gene-CCDC173	CCDC173	coiled-coil domain containing 173, transcript variant X1	1.885	0.914342	0.0349037	0.546992	yes	up	3.7	1.81	4.46	7.4	9.49	4.95	4.97	12.3	2.11	3.32333	6.87
gene-CCDC180	CCDC180	coiled-coil domain containing 180, transcript variant X1	1.695	0.761117	0.0474298	0.569041	yes	up	2.57	1.58	1.52	9.42	6.95	2.27	2.46	4.8	1.07	1.89	4.495
gene-CCDC57	CCDC57	coiled-coil domain containing 57, transcript variant X3	1.9	0.926355	0.0480435	0.569738	yes	up	2.67	2.12	1.28	12.46	5.69	2.09	3.34	7.98	0.72	2.02333	5.38
gene-CCR5	CCR5	C-C motif chemokine receptor 5, transcript variant X1	2.261	1.17691	0.00215359	0.275172	yes	up	2.53	1.67	1.08	4.97	5.03	3.09	4.84	5.38	1.45	1.76	4.12667
gene-CD244	CD244	CD244 molecule, transcript variant X9	1.708	0.772417	0.0239902	0.505961	yes	up	0.72	1.3	1.06	2.83	2.17	1.5	2.76	2.93	0.83	1.02667	2.17
gene-CD69L	CD69L	CD69 molecule like	3.263	1.70606	0.000338491	0.0945479	yes	up	2.26	23.9	35.43	74.01	32.92	14.45	21.96	41.86	20.19	20.53	34.2317
gene-CD80	CD80	CD80 molecule	2.491	1.31684	0.0264269	0.515148	yes	up	0.21	0.25	0.38	0.58	1.07	0.44	2.03	0.9	0.14	0.28	0.86
gene-CD86	CD86	CD86 molecule, transcript variant X1	2.94	1.55565	0.0441372	0.567687	yes	up	0.03	0.06	0.03	0.13	0.49	0.08	0.14	0.22	0.09	0.04	0.191667
gene-CDC26	CDC26	cell division cycle 26	0.611	-0.711002	0.0172983	0.473285	yes	down	98.04	156.39	190.48	236.04	116.8	51.88	112.68	108.83	54.48	148.303	113.452
gene-CDCP2	CDCP2	CUB domain containing protein 2, transcript variant X2	1.616	0.69281	0.0229888	0.498568	yes	up	0.66	1.23	1.14	2.36	2.03	0.62	2.43	2.88	0.43	1.01	1.79167
gene-CDK2AP2	CDK2AP2	cyclin dependent kinase 2 associated protein 2, transcript variant X1	0.47	-1.08806	0.0120103	0.43709	yes	down	9.83	42.01	27.84	26.56	20.35	7.21	20.76	10.18	6	26.56	15.1767
gene-CDKL2	CDKL2	cyclin dependent kinase like 2, transcript variant X3	2.055	1.03897	0.0289363	0.522525	yes	up	4.43	3.4	4.79	20.69	9.87	11.42	5.49	8.49	3.62	4.20667	9.93
gene-CDO1	CDO1	cysteine dioxygenase type 1	0.343	-1.54176	0.00230267	0.279919	yes	down	4.06	6.14	9.51	3.54	2.86	0.55	3.77	6.58	0.62	6.57	2.98667
gene-CECR1	CECR1	cat eye syndrome chromosome region, candidate 1, transcript variant X1	1.531	0.614777	0.0362431	0.550248	yes	up	2.39	3.07	1.52	7.25	8.86	2.24	6.09	5.33	1.88	2.32667	5.275
gene-CELF5	CELF5	CUGBP Elav-like family member 5, transcript variant X1	14.349	3.84288	0.025431	0.514881	yes	up	0	0	0	0.17	0.23	0	0.07	0.29	0.04	0	0.133333
gene-CELSR2	CELSR2	cadherin EGF LAG seven-pass G-type receptor 2	1.948	0.962313	0.00831452	0.388962	yes	up	0.59	1.16	0.79	2.88	3.8	1.48	2.51	1.44	0.48	0.846667	2.09833
gene-CEP162	CEP162	centrosomal protein 162, transcript variant X2	1.857	0.892666	0.0128295	0.445898	yes	up	1.83	0.98	1.26	5.08	5.1	1.49	3.01	5.3	0.69	1.35667	3.445
gene-CEP164	CEP164	centrosomal protein 164, transcript variant X1	1.942	0.957912	0.0267112	0.517593	yes	up	1.47	0.8	0.88	2.7	5.13	2.22	1.89	3.59	0.49	1.05	2.67
gene-CEP95	CEP95	centrosomal protein 95, transcript variant X1	1.571	0.651571	0.0259626	0.514881	yes	up	1.67	1.18	1.36	3.97	4.44	1.5	2.35	2.47	1.5	1.40333	2.705
gene-CERS1	CERS1	ceramide synthase 1	1.638	0.71182	0.00559399	0.358001	yes	up	2.73	1.54	1.79	3.18	4.14	1.89	3.75	5.29	1.28	2.02	3.255
gene-CERS3	CERS3	ceramide synthase 3, transcript variant X2	2.248	1.16864	0.0256429	0.514881	yes	up	0.96	0.44	0.86	2.4	3.47	0.83	1.41	2.47	0.3	0.753333	1.81333
gene-CFAP44	CFAP44	cilia and flagella associated protein 44, transcript variant X1	1.613	0.689599	0.0433134	0.564547	yes	up	3.02	1.47	1.79	6.03	8.33	1.82	3.67	6.56	1.42	2.09333	4.63833
gene-CFAP73	CFAP73	cilia and flagella associated protein 73, transcript variant X1	2.324	1.21644	0.0319511	0.537514	yes	up	0.75	1.13	0.14	4.09	2.09	0.9	2.32	3.01	0.52	0.673333	2.155
gene-CHAC1	CHAC1	ChaC glutathione specific gamma-glutamylcyclotransferase 1	7.974	2.99528	0.0152481	0.455933	yes	up	3.16	2.86	4.35	8.73	1.94	10.39	38.05	3.77	53.56	3.45667	19.4067
gene-CHAC2	CHAC2	ChaC cation transport regulator homolog 2	0.631	-0.665146	0.0179218	0.473835	yes	down	1.88	2.63	3.16	3.78	3.13	0.74	1.91	2.76	0.54	2.55667	2.14333
gene-CHCHD10	CHCHD10	coiled-coil-helix-coiled-coil-helix domain containing 10	0.432	-1.20978	0.0257936	0.514881	yes	down	24.89	99.66	156.85	139.05	31.69	19.32	52.36	52.07	18.08	93.8	52.095
gene-CHCHD4	CHCHD4	coiled-coil-helix-coiled-coil-helix domain containing 4	0.654	-0.612327	0.0472038	0.569041	yes	down	9.13	21.73	13.57	24.21	14.78	6.13	9.49	11.55	5.95	14.81	12.0183
gene-CHCHD6	CHCHD6	coiled-coil-helix-coiled-coil-helix domain containing 6, transcript variant X1	0.664	-0.591606	0.0430603	0.564547	yes	down	37.36	32.58	57.02	60.91	30.42	14.59	30.65	38.92	19.34	42.32	32.4717
gene-CHIR-AB-487	CHIR-AB-487	immunoglobulin-like receptor	10.267	3.35992	0.00657314	0.372881	yes	up	0	0.1	0	0.73	0.67	0.38	0.41	0.23	0.1	0.0333333	0.42
gene-CHIR-B4	CHIR-B4	immunoglobulin-like receptor CHIR-B4, transcript variant X1	4.263	2.09202	0.0179156	0.473835	yes	up	0.04	0.12	0.05	0.44	0.46	0.64	0.46	0.36	0.07	0.07	0.405
gene-CHST2	CHST2	carbohydrate sulfotransferase 2	0.622	-0.685104	0.0367986	0.552924	yes	down	2.15	2.98	3.69	3.65	3.29	0.63	2.82	3.55	0.63	2.94	2.42833
gene-CHSY3	CHSY3	chondroitin sulfate synthase 3	1.542	0.624979	0.0366298	0.552762	yes	up	1.42	0.83	1.12	2.33	3.16	1.61	2.22	2.21	0.96	1.12333	2.08167
gene-CHUNK-1	CHUNK-1	CHUNK-1 protein	15.092	3.91575	0.0175993	0.473285	yes	up	0	0	0	0.25	0.08	0.11	0.13	0.15	0	0	0.12
gene-CHURC1	CHURC1	churchill domain containing 1	0.603	-0.72905	0.0107879	0.422814	yes	down	145.93	285.38	293.42	406.34	201.27	86.56	147.86	197.63	75.83	241.577	185.915
gene-CIDEC	CIDEC	cell death inducing DFFA like effector c, transcript variant X1	0.064	-3.9614	0.00356186	0.321394	yes	down	0.49	3.21	0.15	0	0.21	0	0.08	0.4	0	1.28333	0.115
gene-CIITA	CIITA	class II major histocompatibility complex transactivator, transcript variant X5	1.945	0.959676	0.0144808	0.453305	yes	up	0.41	0.35	0.23	1.03	1.83	0.49	0.66	1.09	0.2	0.33	0.883333
gene-CLDN15	CLDN15	claudin 15, transcript variant X1	0.011	-6.54336	0.000473009	0.106154	yes	down	0.16	1.12	0	0	0.03	0	0	0	0	0.426667	0.005
gene-CLDN4	CLDN4	claudin 4	25.65	4.68091	0.026805	0.517593	yes	up	0	0	0	0.14	0	0.17	0	0.15	0.25	0	0.118333
gene-CLDN8	CLDN8	claudin 8	13.639	3.7697	0.044554	0.568181	yes	up	0.01	0	0	0.19	0.13	0.04	0	0.02	0	0.00333333	0.0633333
gene-CLK1	CLK1	CDC like kinase 1, transcript variant X1	1.523	0.606719	0.0400857	0.553762	yes	up	17.07	11.75	16.9	39.07	29.32	18.93	32.98	35.4	9.75	15.24	27.575
gene-CLP1	CLP1	cleavage and polyadenylation factor I subunit 1	0.081	-3.63003	0.0392962	0.553762	yes	down	0.37	1.89	1.64	1.08	0	0	0	0	0	1.3	0.18
gene-CMTM8	CMTM8	CKLF like MARVEL transmembrane domain containing 8	1.545	0.627819	0.0449857	0.568265	yes	up	15.59	14.3	8.34	30.52	38.78	16.23	22.02	24.92	12.42	12.7433	24.1483
gene-COCH	COCH	cochlin, transcript variant X1	0.41	-1.28725	0.0150867	0.454805	yes	down	17.06	12.28	50.3	13.13	9.33	4.79	19.62	30.15	5.24	26.5467	13.71
gene-COLEC12	COLEC12	collectin subfamily member 12	1.94	0.95595	0.0155009	0.456628	yes	up	1.06	1.44	0.98	2.57	4.84	1.09	4.63	3.47	0.83	1.16	2.905
gene-COPS9	COPS9	COP9 signalosome subunit 9, transcript variant 1	0.627	-0.673639	0.0138753	0.451871	yes	down	76.62	81.85	139.03	136.26	116.7	26.78	73.41	106.37	29.38	99.1667	81.4833
gene-COQ9	COQ9	coenzyme Q9	0.596	-0.746459	0.035758	0.550038	yes	down	14.03	46.76	44.33	52.91	29.38	13.45	27.33	24.01	9.4	35.04	26.08
gene-CORO1C	CORO1C	coronin 1C, transcript variant 1	0.651	-0.618878	0.0481499	0.569738	yes	down	25.82	41.53	66.99	36.84	51.06	18.43	35.33	55.58	8.76	44.78	34.3333
gene-CORO2B	CORO2B	coronin 2B, transcript variant X1	1.769	0.822646	0.00880903	0.394626	yes	up	1.11	1.22	1.33	2.98	3.12	2.44	2.49	3.06	0.99	1.22	2.51333
gene-COX14	COX14	COX14, cytochrome c oxidase assembly factor	0.527	-0.923507	0.0166282	0.469198	yes	down	26.59	52.32	77.15	80.37	43.44	14.75	32.64	24.46	14.28	52.02	34.99
gene-COX17	COX17	COX17, cytochrome c oxidase copper chaperone	0.535	-0.901566	1.36e-05	0.0099522	yes	down	102.03	170.29	208.64	169.54	165.33	54.37	113.91	113.54	38.37	160.32	109.177
gene-COX20	COX20	COX20, cytochrome c oxidase assembly factor, transcript variant X1	0.643	-0.636516	0.00110846	0.192114	yes	down	21.79	23.58	33.61	34.98	36.82	11.13	19.97	29.51	6.86	26.3267	23.2117
gene-COX6A1	COX6A1	cytochrome c oxidase subunit 6A1, transcript variant 1	0.591	-0.758543	0.0234631	0.500271	yes	down	179.45	398.54	548.63	517.84	307.48	132.86	265.71	238.02	137.45	375.54	266.56
gene-COX6C	COX6C	cytochrome c oxidase subunit 6C	0.578	-0.791633	0.0221745	0.49366	yes	down	315.72	738.11	986.51	1078.66	537.63	194.35	446	538.77	204.08	680.113	499.915
gene-COX7A2	COX7A2	cytochrome c oxidase subunit 7A2, transcript variant X1	0.612	-0.708806	0.0131794	0.445898	yes	down	53.55	90.07	147.37	151.32	81.34	27.69	64.02	87.67	27.64	96.9967	73.28
gene-COX7C	COX7C	cytochrome c oxidase subunit 7C	0.51	-0.972486	0.000955418	0.176048	yes	down	170.11	257.83	412.54	348.61	195.02	72.47	173.03	200.19	82.33	280.16	178.608
gene-COX8A	COX8A	cytochrome c oxidase subunit 8A, transcript variant X1	0.567	-0.818332	0.0354246	0.549589	yes	down	59.85	128.53	175.67	184.7	99.73	31.95	85.73	61.18	44.47	121.35	84.6267
gene-CPB2	CPB2	carboxypeptidase B2	0.016	-5.95576	0.000725939	0.149501	yes	down	0.21	2.16	0	0	0.04	0	0.04	0	0	0.79	0.0133333
gene-CRABP2	CRABP2	cellular retinoic acid binding protein 2, transcript variant X1	0.501	-0.996747	0.0399204	0.553762	yes	down	2.23	3.19	4.03	4.12	1.01	0.58	2.76	3.04	0.65	3.15	2.02667
gene-CREB3L3	CREB3L3	cAMP responsive element binding protein 3 like 3, transcript variant X1	0.12	-3.05989	0.000310799	0.0899045	yes	down	0.44	2.4	0.18	0.28	0.08	0.11	0.2	0.21	0.03	1.00667	0.151667
gene-CRHBP	CRHBP	corticotropin releasing hormone binding protein, transcript variant X1	0.578	-0.790548	0.0281998	0.519983	yes	down	6.21	5.53	14.26	6.54	11.35	4.25	5.32	9.88	1.46	8.66667	6.46667
gene-CRY1	CRY1	cryptochrome circadian regulator 1	0.601	-0.734412	0.0437119	0.564547	yes	down	27.72	34.87	60.85	56.71	22.62	22.06	31.62	44.53	7.62	41.1467	30.86
gene-CSF1R	CSF1R	colony stimulating factor 1 receptor	1.546	0.628273	0.032982	0.540614	yes	up	3.86	2.52	3.91	8.46	9.77	3.37	8.26	10.15	1.66	3.43	6.945
gene-CSF3R	CSF3R	colony stimulating factor 3 receptor, transcript variant X1	1.85	0.887268	0.0130517	0.445898	yes	up	0.73	0.58	0.39	1.73	2.07	0.83	1.49	1.62	0.34	0.566667	1.34667
gene-CSMD1	CSMD1	CUB and Sushi multiple domains 1, transcript variant X1	24.753	4.62953	0.00269249	0.292745	yes	up	0.04	0.22	0.04	16.03	0.28	6.51	0.48	0.17	0.01	0.1	3.91333
gene-CSRNP1	CSRNP1	cysteine and serine rich nuclear protein 1, transcript variant X1	2.865	1.51863	0.0368285	0.552924	yes	up	1.97	2.84	2.65	5.33	4.12	1.09	27.42	6.42	4.7	2.48667	8.18
gene-CSRP1	CSRP1	cysteine and glycine rich protein 1, transcript variant X3	0.492	-1.02266	0.00946267	0.40401	yes	down	107.07	430.03	455.94	250.18	258.4	93.81	288.42	234.63	63.22	331.013	198.11
gene-CSTA	CSTA	cystatin A	7.1	2.82791	0.0109419	0.424697	yes	up	0.32	0.57	0.24	8.12	1.4	0.62	2.52	1.76	3.63	0.376667	3.00833
gene-CTHRC1	CTHRC1	collagen triple helix repeat containing 1, transcript variant X1	0.643	-0.636689	0.0088546	0.39486	yes	down	2.9	5.5	4.89	4.67	5.61	2.46	3.13	3.66	1.34	4.43	3.47833
gene-CTSEAL	CTSEAL	cathepsin E-A-like	0.013	-6.27297	7.15e-06	0.00595752	yes	down	1.28	7.17	0.04	0.05	0	0	0	0.17	0.05	2.83	0.045
gene-CUX2	CUX2	cut like homeobox 2, transcript variant X1	4.8	2.26317	0.046431	0.569041	yes	up	0.25	0.09	0.09	0.13	0.13	1.5	0.17	0.1	0.83	0.143333	0.476667
gene-CYCS	CYCS	cytochrome c, somatic	0.623	-0.681594	0.035666	0.549589	yes	down	37.54	132.14	94.08	109.54	121.12	44.38	92.76	73.17	20.15	87.92	76.8533
gene-CYP24A1	CYP24A1	cytochrome P450 family 24 subfamily A member 1	5.682	2.50639	0.0377152	0.553762	yes	up	0.05	0.42	0.02	0.09	3.47	1.59	0.32	0.36	0.04	0.163333	0.978333
gene-CYP2AC1	CYP2AC1	cytochrome P450, family 2, subfamily AC, polypeptide 1	0.006	-7.34552	7.43e-10	1.86e-06	yes	down	0.71	10.24	0.4	0	0.07	0.03	0	0.03	0.03	3.78333	0.0266667
gene-CYP2AC2	CYP2AC2	cytochrome P450, family 2, subfamily AC, polypeptide 2	0.09	-3.47758	0.0111187	0.425274	yes	down	0	0.51	0.15	0.04	0.08	0	0.02	0.02	0	0.22	0.0266667
gene-CYP2C23a	CYP2C23a	cytochrome P450, family 2, subfamily C, polypeptide 23a	0.095	-3.39317	0.00029298	0.0884458	yes	down	1.26	12.99	0.64	0.23	0.4	0.12	1.18	9.01	0.11	4.96333	1.84167
gene-CYP2W2	CYP2W2	cytochrome P450, family 2, subfamily W, polypeptide 2, transcript variant X1	1.66	0.731299	0.0398371	0.553762	yes	up	0.35	0.92	0.53	1.28	1.8	0.68	0.62	0.83	0.68	0.6	0.981667
gene-CYP3A5	CYP3A5	cytochrome P450 family 3 subfamily A member 5	0.124	-3.00608	0.0170536	0.473285	yes	down	1.4	11.37	1.07	0	0.05	0.13	2.06	1.93	0.12	4.61333	0.715
gene-CYP4B7	CYP4B7	cytochrome P450, family 4, subfamily B, polypeptide 7	0.003	-8.27115	3.25e-08	6.32e-05	yes	down	0.47	6.16	0.1	0	0	0	0	0.03	0	2.24333	0.005
gene-CYR61	CYR61	cysteine rich angiogenic inducer 61	4.035	2.01257	0.0474676	0.569041	yes	up	2.42	15.64	3.41	34.27	3.56	2.71	97.3	6.36	31.76	7.15667	29.3267
gene-CYSTM1	CYSTM1	cysteine rich transmembrane module containing 1	0.663	-0.593221	0.0324141	0.537514	yes	down	283.6	592.47	699.46	750.22	499.98	201.61	445.72	417.07	203.76	525.177	419.727
gene-CYTIP	CYTIP	cytohesin 1 interacting protein, transcript variant X2	0.633	-0.660298	0.0125693	0.445898	yes	down	3.47	2.98	3.05	2.95	3.5	1.54	2.86	3.62	0.86	3.16667	2.555
gene-CYYR1	CYYR1	cysteine and tyrosine rich 1, transcript variant X1	0.535	-0.903678	0.0312145	0.537514	yes	down	14.4	58.07	75.21	48.66	36.79	15.72	47.41	31.83	10.52	49.2267	31.8217
gene-CZIB	CZIB	CXXC motif containing zinc binding protein, transcript variant X2	0.615	-0.700189	0.028215	0.519983	yes	down	14.34	25.96	30.83	34.73	26.44	7.07	21.15	24.71	4.93	23.71	19.8383
gene-DAPK2	DAPK2	death associated protein kinase 2, transcript variant X2	1.947	0.960885	0.000746282	0.150157	yes	up	0.4	0.64	0.48	2.05	1.41	0.56	1.45	1.21	0.53	0.506667	1.20167
gene-DBNDD2	DBNDD2	dysbindin domain containing 2, transcript variant X1	0.509	-0.973407	0.0175942	0.473285	yes	down	21.77	80.56	49.87	47.24	56.57	9.29	43.89	35.79	10.61	50.7333	33.8983
gene-DCLRE1B	DCLRE1B	DNA cross-link repair 1B	3.007	1.58853	0.0014773	0.232974	yes	up	0.21	0.09	0.22	0.91	0.9	0.53	0.38	0.8	0.3	0.173333	0.636667
gene-DEF6	DEF6	DEF6, guanine nucleotide exchange factor, transcript variant X1	1.548	0.629963	0.0160306	0.460026	yes	up	0.77	1.33	1.44	3.38	2.42	1.57	2.34	2.82	0.77	1.18	2.21667
gene-DES	DES	desmin	0.413	-1.27438	0.0444051	0.568181	yes	down	69.26	605.28	282.69	131.12	392.8	60.42	291.31	151.49	25.17	319.077	175.385
gene-DHRS7	DHRS7	dehydrogenase/reductase 7, transcript variant X11	0.623	-0.682018	0.0422737	0.562503	yes	down	13.02	35.32	18.35	33.05	28.59	5.67	13	20.98	4.66	22.23	17.6583
gene-DHX37	DHX37	DEAH-box helicase 37	2.04	1.02889	0.0379895	0.553762	yes	up	1.27	1.77	1.41	4.08	8.11	4.29	2.59	2.5	0.69	1.48333	3.71
gene-DHX58	DHX58	DExH-box helicase 58, transcript variant X1	1.896	0.922715	0.00323685	0.313045	yes	up	0.8	2.26	1.55	4.63	5.78	2.75	2.2	2.66	1.3	1.53667	3.22
gene-DIO1	DIO1	deiodinase, iodothyronine type I	0.318	-1.6507	0.0448196	0.568181	yes	down	0.21	0.92	0.38	0.35	0.19	0.07	0.33	0.34	0	0.503333	0.213333
gene-DIRAS1	DIRAS1	DIRAS family GTPase 1	0.297	-1.75043	0.00795728	0.386657	yes	down	0.3	2.45	1.75	0.56	1	0.24	0.97	0.56	0.07	1.5	0.566667
gene-DISP1	DISP1	dispatched RND transporter family member 1, transcript variant X3	0.615	-0.701655	0.0453652	0.568309	yes	down	2.55	10.15	7.53	7.25	6.53	2.4	5.47	7.01	1.89	6.74333	5.09167
gene-DISP2	DISP2	dispatched RND transporter family member 2, transcript variant X1	2.529	1.33877	0.0333291	0.541584	yes	up	0.11	0.06	0.09	0.43	0.29	0.13	0.54	0.22	0.03	0.0866667	0.273333
gene-DIXDC1	DIXDC1	DIX domain containing 1, transcript variant X1	1.772	0.82565	0.0494486	0.573511	yes	up	3.58	1.11	1.64	8.57	6.93	1.81	3.58	7.58	1.39	2.11	4.97667
gene-DNAH3	DNAH3	dynein axonemal heavy chain 3, transcript variant X2	1.863	0.897334	0.0279615	0.519983	yes	up	2.39	1.05	1.1	5.36	6.18	2.19	3.34	5.83	0.76	1.51333	3.94333
gene-DNAH5L	DNAH5L	dynein axonemal heavy chain 5-like, transcript variant X2	1.693	0.759797	0.029152	0.522525	yes	up	2.16	1.67	1.32	5.66	5.85	1.8	3.31	6.59	0.75	1.71667	3.99333
gene-DNAH9	DNAH9	dynein axonemal heavy chain 9	1.657	0.728594	0.0464398	0.569041	yes	up	4.34	2.69	2.14	11.12	9.65	2.76	7.81	9.8	1.93	3.05667	7.17833
gene-DNAJB5	DNAJB5	DnaJ heat shock protein family (Hsp40) member B5	0.442	-1.17943	0.0330273	0.540614	yes	down	2.1	9	6.27	3.18	5.74	0.98	6.16	3.92	0.46	5.79	3.40667
gene-DNAJC19	DNAJC19	DnaJ (Hsp40) homolog, subfamily C, member 19, transcript variant X1	0.648	-0.62547	0.031301	0.537514	yes	down	47.74	82.69	134.34	135.12	100.69	41.32	70.6	75.19	33.43	88.2567	76.0583
gene-DNAJC22	DNAJC22	DnaJ heat shock protein family (Hsp40) member C22, transcript variant X2	0.056	-4.15766	0.0213577	0.487723	yes	down	0.21	0.87	0.05	0	0	0	0.1	0	0	0.376667	0.0166667
gene-DNER	DNER	delta/notch like EGF repeat containing	1.948	0.962355	0.0116937	0.432767	yes	up	0.95	0.5	1.27	4.1	3.93	0.83	1.72	3.29	0.6	0.906667	2.41167
gene-DOCK2	DOCK2	dedicator of cytokinesis 2, transcript variant X1	1.594	0.672761	0.0187901	0.476011	yes	up	0.76	0.43	0.73	1.53	1.46	0.8	1.35	1.73	0.54	0.64	1.235
gene-DOCK3	DOCK3	dedicator of cytokinesis 3, transcript variant X1	2.424	1.27734	0.0317868	0.537514	yes	up	3.72	2.8	3.59	7.44	28.25	11.66	6.53	5.33	1.53	3.37	10.1233
gene-DRAM2	DRAM2	DNA damage regulated autophagy modulator 2, transcript variant X2	0.609	-0.715614	0.0256102	0.514881	yes	down	15.61	19.69	42.13	35.29	17.67	9.82	17.84	27.86	7.37	25.81	19.3083
gene-DSTN	DSTN	destrin, actin depolymerizing factor	0.641	-0.642296	5.53e-05	0.0302481	yes	down	296.82	446.51	491.91	451.43	444.87	161.58	348.55	441.77	124.04	411.747	328.707
gene-DTX3L	DTX3L	deltex E3 ubiquitin ligase 3L, transcript variant X2	1.649	0.721182	0.00247397	0.284913	yes	up	3.01	3.32	2.93	8.15	11.73	4.22	5.05	7.32	2.18	3.08667	6.44167
gene-DUSP1	DUSP1	dual specificity phosphatase 1	3.697	1.88626	0.0212632	0.487723	yes	up	37.66	31.27	35.93	129.12	30.16	22.41	267.44	56.54	203.32	34.9533	118.165
gene-DUSP3	DUSP3	dual specificity phosphatase 3	0.486	-1.04105	0.0154501	0.456628	yes	down	10.24	30.56	55.86	19.93	27.42	13.26	19.14	26.08	4.19	32.22	18.3367
gene-E2F7	E2F7	E2F transcription factor 7, transcript variant X1	0.431	-1.21446	0.0135874	0.447083	yes	down	0.15	0.32	0.32	0.21	0.12	0.06	0.12	0.3	0.04	0.263333	0.141667
gene-E2F8	E2F8	E2F transcription factor 8, transcript variant X1	0.429	-1.22237	0.042332	0.562503	yes	down	0.84	3.27	5.81	3.94	4.44	0.55	0.58	2.08	0.48	3.30667	2.01167
gene-EBF3	EBF3	EBF transcription factor 3, transcript variant X2	1.592	0.670562	0.0341384	0.545747	yes	up	0.29	0.24	0.43	0.87	1.14	0.28	0.62	0.8	0.22	0.32	0.655
gene-EDN2	EDN2	endothelin 2	13.771	3.78353	0.00279629	0.29847	yes	up	3.22	1.36	2.33	6.57	5.11	3.32	44.7	9.21	68.6	2.30333	22.9183
gene-EEPD1	EEPD1	endonuclease/exonuclease/phosphatase family domain containing 1	0.453	-1.14269	0.0296801	0.526394	yes	down	2.53	15.52	6.53	5.78	5.96	2.34	7.74	6.21	0.85	8.19333	4.81333
gene-EFCAB2	EFCAB2	EF-hand calcium binding domain 2, transcript variant X1	0.644	-0.634695	0.0292356	0.522786	yes	down	8.51	13.53	15.34	20.67	11.21	5	9.14	9.19	4.83	12.46	10.0067
gene-EFCC1	EFCC1	EF-hand and coiled-coil domain containing 1, transcript variant X1	1.506	0.590719	0.0365784	0.552762	yes	up	4	3.16	5	13.71	7.48	2.77	9.42	9.31	2.25	4.05333	7.49
gene-EGLN1	EGLN1	egl-9 family hypoxia inducible factor 1	0.662	-0.594653	0.00568548	0.358001	yes	down	33.69	38.62	46.47	32.04	44.18	19.82	38.77	41.3	12.48	39.5933	31.4317
gene-EIF4E3	EIF4E3	eukaryotic translation initiation factor 4E family member 3, transcript variant X1	1.777	0.829205	0.00982218	0.411005	yes	up	5.74	6.23	9.56	18.91	16.18	10.41	15.56	12.89	9.72	7.17667	13.945
gene-ELOF1	ELOF1	elongation factor 1 homolog	0.559	-0.83857	0.0304299	0.532143	yes	down	6.17	21.83	16.93	21.74	12.92	4.66	10.54	9.43	4.23	14.9767	10.5867
gene-ELOVL3	ELOVL3	ELOVL fatty acid elongase 3	0.17	-2.55552	0.0102747	0.420229	yes	down	1.24	0.36	11.31	1.64	0.47	0.09	0.84	2.95	0.08	4.30333	1.01167
gene-EMILIN3	EMILIN3	elastin microfibril interfacer 3	0.187	-2.41695	0.0127916	0.445898	yes	down	0.04	0.17	0.13	0.05	0.04	0	0.01	0.07	0	0.113333	0.0283333
gene-ENPEP	ENPEP	glutamyl aminopeptidase	5.054	2.33744	0.00305541	0.308375	yes	up	0.28	1.22	0.7	1.56	0.94	6.36	2.32	7.79	1.97	0.733333	3.49
gene-EOMES	EOMES	eomesodermin	1.896	0.922855	0.0445133	0.568181	yes	up	0.25	0.45	0.27	1.09	0.49	0.36	0.88	1.34	0.34	0.323333	0.75
gene-EPB41	EPB41	erythrocyte membrane protein band 4.1, transcript variant X18	1.615	0.691679	0.0129719	0.445898	yes	up	10.07	7.81	10.65	38.87	27.4	6.46	23.14	20.96	7.35	9.51	20.6967
gene-EPB41L4B	EPB41L4B	erythrocyte membrane protein band 4.1 like 4B, transcript variant X1	1.617	0.693132	0.0347472	0.546992	yes	up	19.82	15.1	26.43	53.3	57.23	38.69	33.54	29.94	16.39	20.45	38.1817
gene-EPHB2	EPHB2	EPH receptor B2, transcript variant X1	1.763	0.81833	0.0165723	0.469198	yes	up	4.94	7.67	7.21	19.74	18.25	9.42	16.56	7.95	7.96	6.60667	13.3133
gene-EPSTI1	EPSTI1	epithelial stromal interaction 1	2.444	1.28937	0.036464	0.552186	yes	up	0.84	1.37	0.69	3.64	10.12	1.22	1.92	4	0.25	0.966667	3.525
gene-EREG	EREG	epiregulin	83.429	6.38248	0.00200528	0.265928	yes	up	0	0.75	0.07	4.35	0.08	0.09	95.76	0.19	18.61	0.273333	19.8467
gene-ERG28	ERG28	ergosterol biosynthesis 28, transcript variant X1	0.638	-0.649175	0.000930261	0.173236	yes	down	54.88	85.52	82.82	88.61	69.89	26.39	60.75	77.34	27.45	74.4067	58.405
gene-ERMP1	ERMP1	endoplasmic reticulum metallopeptidase 1, transcript variant X1	1.811	0.857127	0.00406046	0.326555	yes	up	3.19	3.4	3.32	12.12	10.12	5.21	5.14	5.59	4.06	3.30333	7.04
gene-ESRRB	ESRRB	estrogen related receptor beta, transcript variant X1	6.189	2.62962	0.00777521	0.385567	yes	up	0.3	0.1	0.11	0.41	1.45	0.31	0.36	0.39	2.3	0.17	0.87
gene-EVA1CL	EVA1CL	protein eva-1 homolog C-like, transcript variant X1	0.555	-0.849463	0.0443496	0.568181	yes	down	0.77	2.17	1.69	1.75	1.75	0.51	1.31	0.73	0.39	1.54333	1.07333
gene-EXOC8	EXOC8	exocyst complex component 8	0.655	-0.610076	0.0206508	0.485339	yes	down	6.63	13.87	6.43	11.58	10.89	4.06	6.87	10.8	3.34	8.97667	7.92333
gene-F13B	F13B	coagulation factor XIII B chain, transcript variant X1	0.097	-3.3693	0.00820348	0.388962	yes	down	0.08	0.39	0.08	0.05	0.03	0	0	0.08	0	0.183333	0.0266667
gene-F8	F8	coagulation factor VIII	2.269	1.18212	0.00863814	0.393805	yes	up	0.58	1.01	0.84	2.05	4.65	0.58	2.86	4.29	0.55	0.81	2.49667
gene-F9	F9	coagulation factor IX	0.013	-6.31028	6.24e-06	0.00558452	yes	down	0.43	6.05	0.08	0	0.11	0	0.05	0.05	0	2.18667	0.035
gene-FAH	FAH	fumarylacetoacetate hydrolase	0.037	-4.73746	0.000827005	0.157356	yes	down	0.05	2.59	0.31	0	0.11	0.1	0	0.05	0	0.983333	0.0433333
gene-FAM102B	FAM102B	family with sequence similarity 102 member B	0.508	-0.977722	0.0267966	0.517593	yes	down	1.95	8.31	2.94	2.6	4.16	2.08	2.75	3.1	1.08	4.4	2.62833
gene-FAM117B	FAM117B	family with sequence similarity 117 member B, transcript variant X2	15.835	3.98507	0.011125	0.425274	yes	up	0	0.02	0	0.05	0.13	0.22	0.1	0.04	0	0.00666667	0.09
gene-FAM155A	FAM155A	family with sequence similarity 155 member A	7.212	2.85041	0.0230787	0.498757	yes	up	0	0	0.01	0.03	0.05	0.04	0.02	0.12	0.01	0.00333333	0.045
gene-FAM174A	FAM174A	family with sequence similarity 174 member A, transcript variant X1	0.666	-0.585836	0.0399077	0.553762	yes	down	4.36	8.89	9.49	10.88	9.17	2.09	6.93	6.57	2.04	7.58	6.28
gene-FAM179A	FAM179A	family with sequence similarity 179 member A, transcript variant X5	2.454	1.2949	0.0463752	0.569041	yes	up	0.59	3.6	4.06	31.63	3.8	2.57	10.36	5.38	1.76	2.75	9.25
gene-FAM20CL	FAM20CL	family with sequence similarity 20, member C-like, transcript variant X1	0.022	-5.4886	7.59e-07	0.000949332	yes	down	1.17	21.69	0.51	0.39	0.1	0	0.08	0.64	0.15	7.79	0.226667
gene-FAM212B	FAM212B	family with sequence similarity 212, member B	0.478	-1.0651	0.0369564	0.552924	yes	down	0.86	2.15	2.62	1.84	2.43	0.36	0.94	1.79	0.12	1.87667	1.24667
gene-FAM43A	FAM43A	family with sequence similarity 43 member A	0.485	-1.04322	0.00487243	0.342353	yes	down	4.53	8.21	10.61	6.9	8.41	1.98	2.91	8.72	1.19	7.78333	5.01833
gene-FAM78A	FAM78A	family with sequence similarity 78 member A	2.032	1.02269	0.00135359	0.21692	yes	up	0.4	0.5	0.3	1.07	1.46	0.62	1.17	1.32	0.37	0.4	1.00167
gene-FAM78B	FAM78B	family with sequence similarity 78 member B, transcript variant X1	1.695	0.761056	0.0237507	0.502241	yes	up	1.03	0.97	0.99	1.91	2.94	1.79	1.71	2.07	0.99	0.996667	1.90167
gene-FARP2	FARP2	FERM, ARH/RhoGEF and pleckstrin domain protein 2, transcript variant X3	1.905	0.930125	0.000394038	0.0963413	yes	up	5.47	3.99	3.56	11.49	14.38	6.68	11.21	13.6	4.74	4.34	10.35
gene-FBN3	FBN3	fibrillin 3	3.275	1.71155	0.0340678	0.545615	yes	up	0.04	0	0.01	0.05	0.26	0.03	0.07	0.09	0.02	0.0166667	0.0866667
gene-FBXO39	FBXO39	F-box protein 39, transcript variant X1	3.758	1.90981	0.00424397	0.326555	yes	up	0.27	0.1	0.12	0.78	1.35	0.38	0.85	1.04	0.12	0.163333	0.753333
gene-FCN2	FCN2	ficolin 2, transcript variant X1	1.917	0.938633	0.006836	0.372881	yes	up	1.1	0.64	1.42	3.54	4.44	0.87	2.98	3.71	0.72	1.05333	2.71
gene-FCRL4	FCRL4	Fc receptor like 4, transcript variant X1	1.893	0.920406	0.0385999	0.553762	yes	up	1.3	0.47	0.76	2.19	4.01	1.21	1.52	2.96	0.33	0.843333	2.03667
gene-FER1L4	FER1L4	fer-1 like family member 4, pseudogene	3.364	1.75021	0.0113611	0.42854	yes	up	0.43	0.5	0.12	1.78	4.44	1.14	1.83	0.82	0.11	0.35	1.68667
gene-FEZ1	FEZ1	fasciculation and elongation protein zeta 1, transcript variant X1	0.602	-0.731407	0.0460077	0.569041	yes	down	1.61	5.41	5.56	4.97	4.88	1.59	3.3	3.65	0.86	4.19333	3.20833
gene-FGA	FGA	fibrinogen alpha chain, transcript variant 1	0.007	-7.16124	1.98e-12	1.15e-08	yes	down	2.13	30.46	0.75	0.22	0.08	0	0.21	0.14	0.02	11.1133	0.111667
gene-FGB	FGB	fibrinogen beta chain	0.012	-6.39493	1.4e-11	6.14e-08	yes	down	3.74	72.78	1.82	0.22	0.25	0.3	0.2	0.72	0.28	26.1133	0.328333
gene-FGG	FGG	fibrinogen gamma chain, transcript variant X1	0.012	-6.42459	3.43e-10	1e-06	yes	down	4.38	48.11	1.6	0.04	0.28	0.04	0.36	0.9	0.04	18.03	0.276667
gene-FHAD1	FHAD1	forkhead associated phosphopeptide binding domain 1, transcript variant X2	1.722	0.784441	0.0242221	0.50848	yes	up	3.5	2.16	2.69	12.45	8.46	2.79	4.04	8.17	1.52	2.78333	6.23833
gene-FHL2	FHL2	four and a half LIM domains 2, transcript variant X1	0.467	-1.0973	0.0275151	0.517638	yes	down	35.13	97.33	88.92	44.68	76.32	14.85	54.78	87.89	6.22	73.7933	47.4567
gene-FKBP7	FKBP7	FK506 binding protein 7, transcript variant X1	0.664	-0.590753	0.0129494	0.445898	yes	down	5.31	10.74	9.82	10.73	9.11	3.64	7.95	9.32	2.1	8.62333	7.14167
gene-FLNC	FLNC	filamin C	0.531	-0.911892	0.00354283	0.321394	yes	down	6.82	7.92	8.85	6.02	11.71	2.35	5.6	6.11	1.38	7.86333	5.52833
gene-FLT1	FLT1	fms related receptor tyrosine kinase 1	1.957	0.968431	0.0141515	0.451871	yes	up	0.97	1.19	2.4	2.96	3.69	2.72	3.83	2.59	1.25	1.52	2.84
gene-FMOD	FMOD	fibromodulin	0.379	-1.4011	0.0298907	0.528439	yes	down	3.64	22.86	13.2	8.02	12.02	1.12	9.04	11.52	0.65	13.2333	7.06167
gene-FNDC5	FNDC5	fibronectin type III domain containing 5	0.577	-0.793862	0.0155686	0.456628	yes	down	6.23	13.65	15.08	13.26	10.89	5.38	10.45	6.58	3.52	11.6533	8.34667
gene-FOLR3	FOLR3	folate receptor gamma	0.184	-2.44471	0.0474789	0.569041	yes	down	0.44	2.66	0.17	0.1	0.12	0.21	0.85	0.11	0	1.09	0.231667
gene-FOS	FOS	Fos proto-oncogene, AP-1 transcription factor subunit	14.787	3.8863	0.00912839	0.400783	yes	up	6.08	10.74	10.74	75.43	4.37	4.87	175.23	5.84	297.08	9.18667	93.8033
gene-FRY	FRY	FRY microtubule binding protein, transcript variant X1	1.845	0.883348	0.00470544	0.340367	yes	up	1	0.75	1.05	2.43	2.58	1.86	2.07	3.06	0.59	0.933333	2.09833
gene-FSTL3	FSTL3	follistatin like 3	0.469	-1.09334	0.042482	0.563083	yes	down	1.28	9.55	8.58	3.7	6.26	3.12	3.37	2.48	1.2	6.47	3.355
gene-FSTL4	FSTL4	follistatin like 4, transcript variant X1	3.206	1.68091	0.0175878	0.473285	yes	up	0.08	0.06	0.16	1.59	0.54	0.16	0.28	0.21	0.14	0.1	0.486667
gene-FTH1	FTH1	ferritin heavy chain 1	0.52	-0.94437	0.00589454	0.360366	yes	down	1451.1	3777.27	4495.64	3379.79	2208.22	885.31	2095.53	2052.22	1161.47	3241.34	1963.76
gene-FUT9	FUT9	fucosyltransferase 9, transcript variant X2	10.983	3.45715	0.0378396	0.553762	yes	up	0.04	0.01	0.05	0.02	0.49	0.01	0.46	2.2	0	0.0333333	0.53
gene-FYTTD1L	FYTTD1L	forty-two-three domain containing 1-like, transcript variant X1	0.638	-0.648094	0.0456212	0.569041	yes	down	5.18	12.46	10.06	9.35	10.29	3.48	9.69	10.82	1.75	9.23333	7.56333
gene-G6PC	G6PC	glucose-6-phosphatase catalytic subunit, transcript variant X1	0.062	-4.02135	0.000136154	0.0542549	yes	down	0.79	11.28	0.41	0.24	0.62	0.05	0.83	0.4	0	4.16	0.356667
gene-GABRA3	GABRA3	gamma-aminobutyric acid type A receptor alpha3 subunit, transcript variant X1	3.46	1.79072	0.028214	0.519983	yes	up	0.13	1.12	1.65	0.37	3.84	3.06	5.83	9.04	1.06	0.966667	3.86667
gene-GADD45G	GADD45G	growth arrest and DNA damage inducible gamma	4.777	2.25625	0.0172603	0.473285	yes	up	62.8	18.63	46.25	80.91	41.22	59.28	378.6	68.21	414.87	42.56	173.848
gene-GALE	GALE	UDP-galactose-4-epimerase, transcript variant X1	0.564	-0.826939	0.0198811	0.482782	yes	down	26.45	90.85	52.22	64.09	50.96	24.48	50.33	38.03	12.8	56.5067	40.115
gene-GAS2L3	GAS2L3	growth arrest specific 2 like 3, transcript variant X2	2.646	1.40382	0.017351	0.473285	yes	up	0.14	0.07	0.08	0.38	0.21	0.14	0.72	0.6	0.17	0.0966667	0.37
gene-GATA6	GATA6	GATA binding protein 6, transcript variant X1	0.391	-1.35416	0.0355171	0.549589	yes	down	0.34	1.56	1.15	0.77	0.8	0.09	0.81	0.79	0.04	1.01667	0.55
gene-GCGR	GCGR	glucagon receptor	0.086	-3.53472	0.00632709	0.36553	yes	down	0.1	1.33	0.17	0	0.03	0	0.13	0.15	0	0.533333	0.0516667
gene-GCHFR	GCHFR	GTP cyclohydrolase I feedback regulator	0.199	-2.33241	0.00473493	0.34109	yes	down	0.83	2.26	0.47	0.26	0.44	0.07	0.46	0.71	0	1.18667	0.323333
gene-GCNT4	GCNT4	glucosaminyl (N-acetyl) transferase 4, core 2, transcript variant X4	4.656	2.21907	0.00837696	0.388962	yes	up	0.2	0.26	0.25	0.42	0.71	1.12	0.56	0.63	1.81	0.236667	0.875
gene-GCSH	GCSH	glycine cleavage system protein H	0.58	-0.785062	0.00282164	0.299351	yes	down	16.39	38.28	40.19	34.38	28.87	11.89	26.55	25.48	8.38	31.62	22.5917
gene-GJA4	GJA4	gap junction protein alpha 4	0.6	-0.737797	0.014877	0.453305	yes	down	2.4	2.08	3.03	3.8	2.19	0.63	1.75	2.31	0.9	2.50333	1.93
gene-GK5	GK5	glycerol kinase 5 (putative)	0.627	-0.6736	0.0327357	0.539913	yes	down	10.48	16.59	17.05	14.42	13.58	8.8	16.21	13.16	3.66	14.7067	11.6383
gene-GLIS1	GLIS1	GLIS family zinc finger 1, transcript variant X1	0.625	-0.677242	0.0239891	0.505961	yes	down	10.06	22.26	10.93	16.13	14.05	6.99	11.86	16.03	3.42	14.4167	11.4133
gene-GLTP	GLTP	glycolipid transfer protein	0.613	-0.706254	0.00418878	0.326555	yes	down	20.5	24.84	39.05	32.77	23.7	10.91	18.42	34.97	8.08	28.13	21.475
gene-GMDS	GMDS	GDP-mannose 4,6-dehydratase, transcript variant X1	0.584	-0.776608	0.0381237	0.553762	yes	down	68.91	71.23	87.76	137.29	69.62	16.71	70.53	73.44	11.89	75.9667	63.2467
gene-GNG11	GNG11	G protein subunit gamma 11	0.514	-0.960855	0.0119782	0.43683	yes	down	11.58	31.69	37.78	28.79	17.68	6.02	22.6	29.98	6.21	27.0167	18.5467
gene-GNG13	GNG13	G protein subunit gamma 13, transcript variant X2	4.403	2.13852	0.031693	0.537514	yes	up	0.08	0.1	0	0.41	0.93	0.11	0.25	0.47	0.05	0.06	0.37
gene-GOSR1	GOSR1	golgi SNAP receptor complex member 1, transcript variant X1	1.749	0.806304	0.0342671	0.546992	yes	up	3.31	2.15	5.27	20.1	10.92	2.77	6.47	9.83	2.09	3.57667	8.69667
gene-GP1BB	GP1BB	glycoprotein Ib platelet beta subunit	22.016	4.46046	0.00380771	0.325922	yes	up	0	0	0	0.49	0.37	0.83	0.44	1.46	0.45	0	0.673333
gene-GPAT2	GPAT2	glycerol-3-phosphate acyltransferase 2, mitochondrial, transcript variant X2	0.579	-0.787608	0.029938	0.528439	yes	down	2.77	5.76	6.83	4.6	4.48	1.72	4.43	6.71	0.82	5.12	3.79333
gene-GREB1L	GREB1L	GREB1 like retinoic acid receptor coactivator, transcript variant X1	1.897	0.923881	0.0381065	0.553762	yes	up	11.09	5.24	6.93	15.23	33.23	17.61	13.68	13.61	9.04	7.75333	17.0667
gene-GRHPR	GRHPR	glyoxylate and hydroxypyruvate reductase	0.622	-0.685298	0.0130903	0.445898	yes	down	7.42	17.6	19.78	19.86	15.23	5.66	11.84	13.58	3.91	14.9333	11.68
gene-GYG2	GYG2	glycogenin 2, transcript variant X1	4.427	2.14619	0.0178788	0.473835	yes	up	0.56	0.56	0.4	1.73	0.69	6.22	0.43	1.08	1.14	0.506667	1.88167
gene-GYPC	GYPC	glycophorin C (Gerbich blood group)	2.079	1.05605	0.0184116	0.474044	yes	up	1.5	1.34	1.38	2.63	7.73	2.49	3.25	4.76	1.22	1.40667	3.68
gene-HAAO	HAAO	3-hydroxyanthranilate 3,4-dioxygenase, transcript variant X1	0.102	-3.29875	0.00876087	0.394626	yes	down	0.13	1.58	0.15	0.21	0.2	0	0.05	0	0.06	0.62	0.0866667
gene-HABP2	HABP2	hyaluronan binding protein 2	0.049	-4.35211	2.87e-05	0.0179486	yes	down	0.34	3.14	0.16	0.06	0.11	0	0.17	0.07	0.03	1.21333	0.0733333
gene-HAO2	HAO2	hydroxyacid oxidase 2	0.061	-4.04228	0.040155	0.553762	yes	down	0.02	0.22	0.02	0	0.03	0	0	0	0	0.0866667	0.005
gene-HDDC2	HDDC2	HD domain containing 2	0.548	-0.867965	0.00122392	0.206007	yes	down	37.46	57.29	74.71	82.63	58.2	16.91	32.55	39.71	13.51	56.4867	40.585
gene-HDHD3	HDHD3	haloacid dehalogenase like hydrolase domain containing 3	0.61	-0.713042	0.0127492	0.445898	yes	down	39.57	53.13	105.13	92.58	61.45	25.76	39.5	58.23	20.78	65.9433	49.7167
gene-HELLS	HELLS	helicase, lymphoid-specific, transcript variant X1	1.956	0.967989	0.0466321	0.569041	yes	up	2.04	1.04	1.37	5.04	7.53	1.15	2.81	4.35	0.64	1.48333	3.58667
gene-HELQ	HELQ	helicase, POLQ-like, transcript variant X1	2.014	1.00985	0.0398473	0.553762	yes	up	0.67	0.42	0.82	2.91	2.53	1.5	0.84	1.12	0.3	0.636667	1.53333
gene-HELZ2	HELZ2	helicase with zinc finger 2, transcript variant X2	1.903	0.928414	0.00943539	0.40401	yes	up	2.09	1.46	0.92	3.4	6.28	2.32	3.47	3.91	1.68	1.49	3.51
gene-HEMK1	HEMK1	HemK methyltransferase family member 1, transcript variant X8	1.745	0.802975	0.0419853	0.562503	yes	up	2.6	1.84	1.88	5.53	4.04	1.75	1.85	2.16	1.75	2.10667	2.84667
gene-HES1	HES1	hes family bHLH transcription factor 1	0.369	-1.43934	0.00801814	0.387476	yes	down	27.43	124.93	79.96	82.96	75.29	21.31	10.78	31.05	9.46	77.44	38.475
gene-HGD	HGD	homogentisate 1,2-dioxygenase	0.064	-3.96664	0.00115411	0.198065	yes	down	0.12	1.57	0.02	0.03	0.09	0.03	0.05	0.09	0	0.57	0.0483333
gene-HIGD2A	HIGD2A	HIG1 hypoxia inducible domain family member 2A	0.655	-0.610182	0.0374721	0.553762	yes	down	53.42	75.87	97.28	129.56	72.19	25.83	47.54	68.07	31.26	75.5233	62.4083
gene-HINT2	HINT2	histidine triad nucleotide binding protein 2	0.559	-0.838714	0.000340275	0.0945479	yes	down	116.83	130.48	178.95	166.97	115.19	48.76	78.88	168.45	36.55	142.087	102.467
gene-HIST1H2A4L4	HIST1H2A4L4	histone cluster 1, H2A-IV-like 4 (similar to human histone cluster 2, class H2A, member C)	0.64	-0.644339	0.0369466	0.552924	yes	down	14.54	36.1	34.22	34.56	30.06	13.86	17.76	22.36	11.33	28.2867	21.655
gene-HMGCS2	HMGCS2	3-hydroxy-3-methylglutaryl-CoA synthase 2	0.011	-6.49102	7.91e-06	0.00629276	yes	down	1.52	26.82	0.8	0.03	0.03	0	0.38	0.35	0.03	9.71333	0.136667
gene-HMGN2P46	HMGN2P46	high mobility group nucleosomal binding domain 2 pseudogene 46, transcript variant X1	0.626	-0.674872	0.000601142	0.129913	yes	down	119.04	120.62	148.81	153.66	116.46	43.52	97.43	133.13	49.57	129.49	98.9617
gene-HNF4beta	HNF4beta	hepatic nuclear factor 4beta, transcript variant X2	0.197	-2.34516	0.00165771	0.241426	yes	down	0.28	0.85	0.53	0.07	0.2	0.05	0.22	0.32	0	0.553333	0.143333
gene-HNMT	HNMT	histamine N-methyltransferase, transcript variant 1	0.434	-1.20354	0.00623653	0.363615	yes	down	2.1	3.02	5.09	1.67	2.41	0.87	0.89	4.35	0.55	3.40333	1.79
gene-HOXA7	HOXA7	homeobox A7	0.48	-1.0586	6.56e-05	0.0347862	yes	down	2.53	2.94	4.53	2.31	2.65	1.08	2.39	2.85	0.62	3.33333	1.98333
gene-HRG	HRG	histidine rich glycoprotein, transcript variant X1	0.014	-6.185	0.000387736	0.0963413	yes	down	0.07	1.48	0.02	0.05	0	0	0	0	0	0.523333	0.00833333
gene-HS3ST3B1L	HS3ST3B1L	heparan sulfate glucosamine 3-O-sulfotransferase 3B1-like	0.182	-2.45622	0.00133348	0.216134	yes	down	0.29	1.68	0.73	0.21	0.59	0.02	0.12	0.45	0.03	0.9	0.236667
gene-HSCB	HSCB	HscB mitochondrial iron-sulfur cluster cochaperone, transcript variant X1	0.652	-0.616707	0.0299903	0.528682	yes	down	8.49	21.24	24.71	24.02	15.53	10.29	11.71	12.26	6	18.1467	13.3017
gene-HSD3B7	HSD3B7	hydroxy-delta-5-steroid dehydrogenase, 3 beta- and steroid delta-isomerase 7, transcript variant X1	0.068	-3.88062	0.042048	0.562503	yes	down	0	0.48	0.14	0	0	0	0.03	0.05	0	0.206667	0.0133333
gene-HSPB1	HSPB1	heat shock protein family B (small) member 1	0.4	-1.32163	0.0221147	0.49366	yes	down	57.7	428.16	272.58	98.71	257.8	52.52	216.23	143.02	22.03	252.813	131.718
gene-HSPB2	HSPB2	heat shock protein family B (small) member 2	15.602	3.96365	0.0324531	0.537514	yes	up	0.15	0	0	0	1.76	0.57	0.64	3.13	0	0.05	1.01667
gene-HYPK	HYPK	huntingtin interacting protein K	0.661	-0.596923	0.011451	0.430151	yes	down	101.86	155.08	226.67	238.19	171.57	81.01	110.06	148.91	49.33	161.203	133.178
gene-ID1	ID1	inhibitor of DNA binding 1, HLH protein	0.187	-2.41611	0.00238589	0.284913	yes	down	23.36	420.03	317.64	28.25	68.09	5.45	116.71	77.39	32.97	253.677	54.81
gene-IER3IP1	IER3IP1	immediate early response 3 interacting protein 1	0.604	-0.726941	0.0149926	0.453305	yes	down	65.2	100.18	147.29	180.94	96.66	31.29	67.63	90.36	29.48	104.223	82.7267
gene-IFIH1	IFIH1	interferon induced with helicase C domain 1	1.515	0.599146	0.0318849	0.537514	yes	up	5.79	5.16	4.82	12.98	22.25	5.02	8.85	12.42	3.11	5.25667	10.7717
gene-IFNLR1	IFNLR1	interferon lambda receptor 1, transcript variant X1	2.108	1.0761	0.00398617	0.326555	yes	up	1.85	1.39	1.69	5.11	8.24	4.1	2.86	3.63	1.48	1.64333	4.23667
gene-IFT172	IFT172	intraflagellar transport 172	1.746	0.804272	0.0199086	0.482782	yes	up	6.57	3.5	4.35	13.2	17.89	9	7.73	11.8	3.41	4.80667	10.505
gene-IGFBP1	IGFBP1	insulin like growth factor binding protein 1	0.102	-3.28678	0.00555219	0.358001	yes	down	0.35	2.56	0.23	0	0.09	0.04	0.3	0.4	0	1.04667	0.138333
gene-IGFBP7	IGFBP7	insulin like growth factor binding protein 7, transcript variant X1	0.539	-0.891632	0.00394067	0.326555	yes	down	55.93	153.7	169.5	126.52	111.79	37.8	102.88	110.08	28.27	126.377	86.2233
gene-IKBKE	IKBKE	inhibitor of nuclear factor kappa B kinase subunit epsilon, transcript variant X1	1.77	0.823496	0.0139586	0.451871	yes	up	0.4	0.66	0.38	1.12	1.93	0.59	1.11	1.2	0.39	0.48	1.05667
gene-IL7R	IL7R	interleukin 7 receptor	2.573	1.36359	0.0260486	0.514881	yes	up	0.11	0.34	0.34	0.52	1.29	0.47	1.03	1.29	0.34	0.263333	0.823333
gene-INHBE	INHBE	inhibin beta E subunit, transcript variant X1	0.165	-2.60023	0.0255776	0.514881	yes	down	0.06	0.36	0.4	0.21	0.1	0	0.08	0	0	0.273333	0.065
gene-IPCEF1	IPCEF1	interaction protein for cytohesin exchange factors 1, transcript variant X2	2.057	1.04074	0.031392	0.537514	yes	up	0.09	0.12	0.1	0.16	0.44	0.2	0.34	0.36	0.05	0.103333	0.258333
gene-ITGA8	ITGA8	integrin subunit alpha 8	0.498	-1.0051	0.0331443	0.540614	yes	down	22.37	64.61	76.56	29.75	39.23	10.28	45.07	57.75	5.82	54.5133	31.3167
gene-ITGB2	ITGB2	integrin subunit beta 2, transcript variant X1	1.618	0.694453	0.00867082	0.393805	yes	up	1.69	2.37	1.93	4.62	4.43	2.74	4.18	6.28	1.44	1.99667	3.94833
gene-ITIH2	ITIH2	inter-alpha-trypsin inhibitor heavy chain 2	0.022	-5.5375	1.12e-06	0.00130909	yes	down	0.5	4.77	0.18	0.18	0.13	0.02	0	0.02	0	1.81667	0.0583333
gene-ITIH3	ITIH3	inter-alpha-trypsin inhibitor heavy chain 3, transcript variant X1	0.016	-6.00765	6.38e-06	0.00558452	yes	down	0.33	2.42	0.03	0.02	0	0	0.03	0.08	0	0.926667	0.0216667
gene-ITM2B	ITM2B	integral membrane protein 2B	0.576	-0.796713	0.0320276	0.537514	yes	down	375.18	391.81	994.89	696.95	456.32	125.28	460.09	696.52	149.28	587.293	430.74
gene-J6367_mgp01	ND6	NADH dehydrogenase subunit 6	0.547	-0.871556	0.0135135	0.446327	yes	down	310.74	822.73	1117.14	910.53	503.3	277.22	546.51	451.23	222.23	750.203	485.17
gene-J6367_mgp02	CYTB	cytochrome b	0.61	-0.7137	0.00683389	0.372881	yes	down	1373.82	2807.97	3496.58	3458.77	2139.28	1059.41	1972.55	1937.15	788	2559.46	1892.53
gene-J6367_mgp03	ND5	NADH dehydrogenase subunit 5	0.648	-0.625204	0.014017	0.451871	yes	down	529.93	1094.87	1277.47	1388.33	874.11	411.58	850.17	820.56	286.92	967.423	771.945
gene-J6367_mgp04	ND4	NADH dehydrogenase subunit 4	0.617	-0.697008	0.0112835	0.427526	yes	down	631.23	1261.55	1593.69	1737.56	950.79	481.61	909.4	904.85	327.37	1162.16	885.263
gene-J6367_mgp05	ND4L	NADH dehydrogenase subunit 4L	0.66	-0.600373	0.00458465	0.337178	yes	down	979.79	1656.39	1833.72	2120.99	1552.42	691.97	1362.52	1379.25	468.51	1489.97	1262.61
gene-J6367_mgp08	ATP6	ATP synthase F0 subunit 6	0.648	-0.626632	0.0218622	0.490485	yes	down	1685.75	3715.82	4178.25	4235.96	2818.16	1363.56	2592.59	2581.8	1210.46	3193.27	2467.09
gene-J6367_mgp10	COX2	cytochrome c oxidase subunit II	0.657	-0.606951	0.0240984	0.507022	yes	down	2678.96	5779.97	6496.71	6307.64	4357.03	2289.49	3731.01	4456.31	1989.12	4985.21	3855.1
gene-J6367_mgp12	ND2	NADH dehydrogenase subunit 2	0.628	-0.670108	0.00950214	0.404708	yes	down	940.04	1948.81	2351.19	2318.48	1531.74	770.87	1468.71	1359.19	532.3	1746.68	1330.21
gene-J6367_mgp13	ND1	NADH dehydrogenase subunit 1	0.658	-0.603115	0.0158257	0.458542	yes	down	951.7	1968.15	2317.11	2247.48	1584.31	790.73	1569.35	1502.58	587.86	1745.65	1380.38
gene-JAML	JAML	junction adhesion molecule like, transcript variant X1	1.767	0.821236	0.0326856	0.539774	yes	up	0.67	0.6	0.89	1.89	2.28	1.14	2.57	1.64	0.6	0.72	1.68667
gene-K123	K123	K123 protein, transcript variant X4	3.947	1.98082	0.0275007	0.517638	yes	up	0.17	0.39	0.12	0.71	0.47	0.39	0.74	0.46	1.99	0.226667	0.793333
gene-KCNC2	KCNC2	potassium voltage-gated channel subfamily C member 2, transcript variant X1	3.51	1.81154	0.00953424	0.405089	yes	up	0.05	0.03	0.14	0.53	0.58	0.21	0.17	0.28	0.15	0.0733333	0.32
gene-KCNE1	KCNE1	potassium voltage-gated channel subfamily E regulatory subunit 1	21.057	4.39624	0.0280144	0.519983	yes	up	0.03	0	0.02	0	0.32	1.16	0.04	0.03	0	0.0166667	0.258333
gene-KCNE2	KCNE2	potassium voltage-gated channel subfamily E regulatory subunit 2, transcript variant X2	6.084	2.60498	0.00994148	0.411408	yes	up	0.17	0.11	0.21	0.42	3.08	0.04	0.32	0.87	0.05	0.163333	0.796667
gene-KCNF1	KCNF1	potassium voltage-gated channel modifier subfamily F member 1, transcript variant X1	0.221	-2.17683	0.00456003	0.337178	yes	down	1.05	8.47	4.12	0.77	2.6	0.5	1.1	3.26	0.06	4.54667	1.38167
gene-KCNJ2	KCNJ2	Potassium inwardly rectifying channel subfamily J member 2	3.101	1.63295	0.0361471	0.550202	yes	up	0.23	0.39	0.1	0.41	1.47	0.13	2.16	0.99	0.44	0.24	0.933333
gene-KCNK13	KCNK13	potassium two pore domain channel subfamily K member 13	2.57	1.36196	0.00764196	0.383455	yes	up	0.18	0.11	0.09	1.08	0.35	0.28	0.31	0.6	0.08	0.126667	0.45
gene-KCTD17	KCTD17	potassium channel tetramerization domain containing 17, transcript variant X1	2.28	1.1888	0.0261758	0.514881	yes	up	1.11	0.15	0.36	1.74	2.27	0.56	1.63	1.63	0.35	0.54	1.36333
gene-KEL	KEL	Kell blood group, metallo-endopeptidase, transcript variant X1	2.999	1.58425	0.0251408	0.514544	yes	up	0.15	0.02	0.12	0.65	0.41	0.25	0.17	0.76	0.07	0.0966667	0.385
gene-KIAA0319	KIAA0319	KIAA0319, transcript variant X2	1.581	0.660961	0.0208412	0.486693	yes	up	0.45	0.33	0.47	1.05	1.2	0.43	0.63	1.21	0.39	0.416667	0.818333
gene-KIAA1217	KIAA1217	KIAA1217, transcript variant X1	1.554	0.636277	0.0435524	0.564547	yes	up	5.36	3.23	3.04	9.65	10.41	4.8	5.53	9.45	3.99	3.87667	7.305
gene-KIAA1257	KIAA1257	KIAA1257, transcript variant X1	1.953	0.965557	0.0447806	0.568181	yes	up	1.63	0.6	0.59	2.92	4.31	1.52	1.52	4.63	0.3	0.94	2.53333
gene-KIF13B	KIF13B	kinesin family member 13B, transcript variant X1	1.655	0.727032	0.0266233	0.516801	yes	up	10.22	6.61	5.85	24.28	20.51	5.48	16.58	18.36	8.21	7.56	15.57
gene-KIF21B	KIF21B	kinesin family member 21B, transcript variant X3	1.969	0.977741	0.0494717	0.573511	yes	up	0.29	0.09	0.11	0.36	0.71	0.23	0.33	0.68	0.15	0.163333	0.41
gene-KIF25	KIF25	kinesin family member 25, transcript variant X2	2.706	1.43603	0.00681831	0.372881	yes	up	0.42	0.51	0.28	0.74	2.09	0.93	1.4	0.95	0.57	0.403333	1.11333
gene-KLF9	KLF9	Kruppel like factor 9	0.394	-1.34371	0.000177949	0.0593127	yes	down	4.64	10.41	12.68	8.94	5.49	1.29	4.01	7.07	1.58	9.24333	4.73
gene-KLHDC1	KLHDC1	kelch domain containing 1, transcript variant X1	1.689	0.756148	0.0139793	0.451871	yes	up	17.67	10.5	18.9	53.82	36.48	17.24	19.77	31.51	17.17	15.69	29.3317
gene-KLHL10	KLHL10	kelch like family member 10	3.805	1.92786	0.0143201	0.451871	yes	up	0.11	0.1	0.06	0.83	0.63	0.32	0.12	0.64	0.1	0.09	0.44
gene-KNG1	KNG1	kininogen 1	0.395	-1.33939	0.0111927	0.425932	yes	down	1.68	4.67	4.48	4.97	2.04	0.35	1.37	3.07	0.36	3.61	2.02667
gene-KRABZFP	KRABZFP	KRAB domain containing zinc finger protein	4.676	2.22522	0.0256806	0.514881	yes	up	0.27	0.16	0.41	0.59	3.29	0.6	0.46	0.65	0.23	0.28	0.97
gene-KRT75	KRT75	keratin 75	14.72	3.8797	0.0142315	0.451871	yes	up	0	0	0	0.07	0.21	0.04	0.2	0.16	0.03	0	0.118333
gene-KY	KY	kyphoscoliosis peptidase, transcript variant X1	6.143	2.61892	0.000295757	0.0884458	yes	up	0.19	0.26	0.15	3.13	1.55	2.25	0.84	0.26	0.45	0.2	1.41333
gene-LAMC3	LAMC3	laminin subunit gamma 3, transcript variant X1	0.247	-2.02004	0.0319236	0.537514	yes	down	0.02	0.07	0.19	0.07	0.02	0	0.05	0.02	0.01	0.0933333	0.0283333
gene-LECT2	LECT2	leukocyte cell derived chemotaxin 2	17.36	4.11773	0.00683775	0.372881	yes	up	0.08	0.07	0	0.07	0.25	2.17	0.33	0.96	0.48	0.05	0.71
gene-LIMCH1	LIMCH1	LIM and calponin homology domains 1, transcript variant X1	0.584	-0.776837	0.0397962	0.553762	yes	down	1.16	3.87	3.25	2.43	2.98	1.02	2.46	3.1	0.45	2.76	2.07333
gene-LLPH	LLPH	LLP homolog, long-term synaptic facilitation factor	0.623	-0.683597	0.00901001	0.398283	yes	down	31.5	71.87	66.31	78.72	58.27	22.93	35.12	47.88	19.1	56.56	43.67
gene-LMNAL	LMNAL	lamin A/C like, transcript variant X1	1.971	0.978675	0.0104665	0.421998	yes	up	0.67	0.77	1.43	4.1	2.26	1.54	1.44	1.93	1.43	0.956667	2.11667
gene-LMO4	LMO4	LIM domain only 4, transcript variant X1	0.463	-1.10979	0.00587595	0.360366	yes	down	16.51	75.83	65.71	42.55	47.12	13.65	33.46	44.97	7.66	52.6833	31.5683
gene-LOC100857745	LOC100857745	collagen alpha-1(I) chain-like	0.418	-1.25719	0.0206559	0.485339	yes	down	0.93	5.74	4.67	2.68	3.53	0.69	3.03	2.2	0.33	3.78	2.07667
gene-LOC100857789	LOC100857789	uncharacterized LOC100857789	19.062	4.25263	0.00930117	0.402687	yes	up	0	0	0	0.01	0.06	0.01	0.03	0.01	0	0	0.02
gene-LOC100857858	LOC100857858	tubulin alpha-1C chain-like, transcript variant X2	0.521	-0.941386	0.0285674	0.521168	yes	down	1.56	6	3.24	2.83	3.13	1.81	1.95	3.46	0.64	3.6	2.30333
gene-LOC100858360	LOC100858360	ras and EF-hand domain-containing protein-like, transcript variant X1	0.549	-0.866231	0.0471534	0.569041	yes	down	0.72	1.4	2.26	2.14	1.43	0.27	0.96	0.77	0.48	1.46	1.00833
gene-LOC100858506	LOC100858506	interferon type A1/A2-like	7.497	2.90624	0.0404819	0.554549	yes	up	0	0	0.12	0.01	0.21	0.42	0.21	0.48	0.28	0.04	0.268333
gene-LOC100858603	LOC100858603	adenylate cyclase type 10-like	9.97	3.31767	0.0331074	0.540614	yes	up	0.16	0	0	0	10.03	22.06	2.45	18.8	0.12	0.0533333	8.91
gene-LOC100859414	LOC100859414	interferon type A1/A2-like	0.079	-3.67088	0.0469967	0.569041	yes	down	0.56	0.12	0.03	0.21	0	0	0	0	0	0.236667	0.035
gene-LOC100859636	LOC100859636	RING finger protein 170-like, transcript variant X6	2.57	1.36162	0.00341104	0.321023	yes	up	0.23	0.04	0.15	0.69	0.83	0.21	0.36	0.63	0.16	0.14	0.48
gene-LOC100859822	LOC100859822	uncharacterized LOC100859822	6.019	2.58955	0.0160009	0.459926	yes	up	0.05	0.12	0.04	0.26	0.34	0.35	0.52	0.14	0.6	0.07	0.368333
gene-LOC101747680	LOC101747680	C-factor-like	0.026	-5.28351	0.000179339	0.0593127	yes	down	0.66	4.71	0.07	0.18	0.13	0	0.08	0	0	1.81333	0.065
gene-LOC101748095	LOC101748095	uncharacterized LOC101748095, transcript variant X2	2.302	1.20263	0.0495153	0.573637	yes	up	1.6	1.73	3.64	3.17	3.82	1.33	4.53	4.88	2.46	2.32333	3.365
gene-LOC101748122	LOC101748122	uncharacterized LOC101748122, transcript variant X10	2.777	1.4736	0.0201441	0.48415	yes	up	0.06	0.01	0.07	0.34	0.25	0.12	0.14	0.17	0.02	0.0466667	0.173333
gene-LOC101748207	LOC101748207	soluble scavenger receptor cysteine-rich domain-containing protein SSC5D-like, transcript variant X1	0.03	-5.05295	1.22e-05	0.00926767	yes	down	0.67	7.33	0.3	0.1	0	0	0.09	0.26	0.1	2.76667	0.0916667
gene-LOC101748561	LOC101748561	uncharacterized LOC101748561, transcript variant X1	10.217	3.35284	0.0331672	0.540614	yes	up	0	0	0.01	0.02	0.05	0.03	0.03	0.01	0	0.00333333	0.0233333
gene-LOC101748752	LOC101748752	molybdopterin synthase sulfur carrier subunit-like, transcript variant X3	0.632	-0.661856	0.0100653	0.414572	yes	down	14.34	22.36	20.92	21.29	20.55	6.43	17.25	17.67	7.17	19.2067	15.06
gene-LOC101748916	LOC101748916	extensin-like, transcript variant X1	2.676	1.42006	0.0389292	0.553762	yes	up	7.64	2.69	2.41	27.43	15.37	11.12	13.45	13.3	5.51	4.24667	14.3633
gene-LOC101749178	LOC101749178	uncharacterized LOC101749178	0.304	-1.71838	0.0116277	0.432152	yes	down	0.05	0.03	0.03	0.02	0.02	0.01	0.01	0.02	0.01	0.0366667	0.015
gene-LOC101749506	LOC101749506	uncharacterized LOC101749506, transcript variant X1	8.239	3.0424	0.00574014	0.359013	yes	up	0.04	0	0.01	0.04	0.1	0.11	0.14	0.1	0.23	0.0166667	0.12
gene-LOC101749809	LOC101749809	connector enhancer of kinase suppressor of ras 2-like, transcript variant X1	2.512	1.32881	0.0374145	0.553762	yes	up	0.34	0.36	0.11	0.35	2.72	0.27	1.52	3.26	0.15	0.27	1.37833
gene-LOC101749929	LOC101749929	-	12.936	3.69329	0.0173701	0.473285	yes	up	0	0.03	0	0.25	0.42	0.09	0.28	0.07	0	0.01	0.185
gene-LOC101749943	LOC101749943	uncharacterized LOC101749943, transcript variant X3	3.59	1.84395	0.0270895	0.517638	yes	up	0.03	0.01	0.05	0.32	0.1	0.1	0.02	0.17	0.06	0.03	0.128333
gene-LOC101750037	LOC101750037	uncharacterized LOC101750037, transcript variant X3	2.347	1.23074	0.00154781	0.239292	yes	up	0.94	0.39	0.32	0.83	4.65	0.56	2.65	1.19	0.34	0.55	1.70333
gene-LOC101750074	LOC101750074	uncharacterized LOC101750074, transcript variant X1	13.522	3.75722	0.0180681	0.474044	yes	up	0	0	0	0.02	0.06	0.01	0.02	0.02	0.01	0	0.0233333
gene-LOC101750125	LOC101750125	uncharacterized LOC101750125, transcript variant X1	13.241	3.7269	0.0201943	0.48415	yes	up	0	0	0	0.01	0.05	0	0	0.02	0	0	0.0133333
gene-LOC101750361	LOC101750361	uncharacterized LOC101750361, transcript variant X35	2.021	1.01488	0.0417335	0.561261	yes	up	0.09	0.04	0.17	0.61	0.19	0.11	0.22	0.46	0.05	0.1	0.273333
gene-LOC101750503	LOC101750503	uncharacterized LOC101750503	4.497	2.16899	0.00445403	0.336068	yes	up	0.05	0.08	0.05	0.3	0.3	0.41	0.06	0.14	0.24	0.06	0.241667
gene-LOC101750579	LOC101750579	uncharacterized LOC101750579, transcript variant X3	17.32	4.11434	0.00755256	0.383455	yes	up	0	0.01	0	0.01	0.1	0.04	0.1	0.14	0.01	0.00333333	0.0666667
gene-LOC101750765	LOC101750765	uncharacterized LOC101750765, transcript variant X1	12.213	3.61036	0.0450788	0.568265	yes	up	0	0	0	0.03	0.14	0.07	0.05	0.16	0	0	0.075
gene-LOC101750917	LOC101750917	uncharacterized LOC101750917	4.223	2.07834	0.0199677	0.482782	yes	up	0.28	0	0.14	0.27	1.23	0.78	0.26	1.06	0.36	0.14	0.66
gene-LOC101750929	LOC101750929	uncharacterized LOC101750929, transcript variant X5	0.266	-1.91093	0.0412969	0.557795	yes	down	1.67	29.72	28.31	28.57	0.09	0.01	0.05	5.49	3.27	19.9	6.24667
gene-LOC101751245	LOC101751245	uncharacterized LOC101751245	5.248	2.39182	0.00755353	0.383455	yes	up	0.13	0.5	0	2.44	0.91	1.23	0.38	2.82	0.39	0.21	1.36167
gene-LOC101751380	LOC101751380	uncharacterized LOC101751380, transcript variant X1	9.335	3.22272	0.0471931	0.569041	yes	up	0	0	0.01	0.08	0.06	0.09	0.03	0.04	0	0.00333333	0.05
gene-LOC101751615	LOC101751615	uncharacterized LOC101751615, transcript variant X1	2.797	1.4841	0.018389	0.474044	yes	up	0.07	0.19	0.33	0.92	0.7	0.83	0.43	0.67	0.25	0.196667	0.633333
gene-LOC101751623	LOC101751623	uncharacterized LOC101751623, transcript variant X2	1.964	0.973907	0.00812035	0.388962	yes	up	0.69	0.32	0.73	1.88	1.92	1.03	1.84	1.79	0.29	0.58	1.45833
gene-LOC101751629	LOC101751629	uncharacterized LOC101751629, transcript variant X1	11.665	3.54409	0.011802	0.43402	yes	up	0.01	0.01	0.02	1.21	0.2	0	0.07	0.05	0.01	0.0133333	0.256667
gene-LOC101751884	LOC101751884	uncharacterized LOC101751884, transcript variant X8	2.633	1.39673	0.0380984	0.553762	yes	up	0.05	0.02	0.06	0.16	0.36	0.1	0.19	0.19	0.03	0.0433333	0.171667
gene-LOC101752047	LOC101752047	uncharacterized LOC101752047, transcript variant X2	21.227	4.40784	0.0116092	0.432152	yes	up	0.01	0	0	0.07	0.05	0.32	0.02	0.15	0	0.00333333	0.101667
gene-LOC101752151	LOC101752151	uncharacterized LOC101752151, transcript variant X1	6.215	2.63586	0.042512	0.563083	yes	up	1.22	1.06	0.07	0.15	2.63	13.17	0.7	0.64	4.68	0.783333	3.66167
gene-LOC101752273	LOC101752273	uncharacterized LOC101752273, transcript variant X1	44.659	5.48087	0.00785625	0.386632	yes	up	0	0	0	0.04	0	0.07	0.04	0.01	0	0	0.0266667
gene-LOC107049108	LOC107049108	uncharacterized LOC107049108, transcript variant X1	12.366	3.62825	0.000196352	0.0636507	yes	up	0	0.15	0.07	2.56	1.51	0.21	1.96	0.48	0.09	0.0733333	1.135
gene-LOC107049117	LOC107049117	uncharacterized LOC107049117, transcript variant X3	4.317	2.11008	0.0010334	0.18767	yes	up	2.92	1.97	0.29	14.56	6.44	1.5	4.4	13.54	1.36	1.72667	6.96667
gene-LOC107049189	LOC107049189	coiled-coil domain-containing protein 81-like, transcript variant X1	13.734	3.77971	0.0056387	0.358001	yes	up	0.03	0	0	0.5	0.55	0	0.19	0.31	0.02	0.01	0.261667
gene-LOC107049357	LOC107049357	uncharacterized LOC107049357, transcript variant X2	13.416	3.74586	0.00218758	0.276382	yes	up	0	0.03	0.03	0.24	0.71	0.09	0.17	1.02	0.02	0.02	0.375
gene-LOC107049410	LOC107049410	uncharacterized LOC107049410, transcript variant X1	16.549	4.04871	0.0356019	0.549589	yes	up	0	0	0	0.08	0	0.08	0.35	0.34	0.36	0	0.201667
gene-LOC107049488	LOC107049488	uncharacterized LOC107049488	4.676	2.22535	0.0489378	0.572307	yes	up	0.08	0.05	0	0.24	0.45	0.03	0.36	0.05	0.2	0.0433333	0.221667
gene-LOC107049500	LOC107049500	peroxisomal biogenesis factor 19-like	0.648	-0.626947	0.0165676	0.469198	yes	down	19.47	32.07	40.5	52.77	30.86	11.37	21.61	23.87	9.43	30.68	24.985
gene-LOC107049543	LOC107049543	transcriptional activator protein Pur-beta-like	0.578	-0.790044	0.0417459	0.561261	yes	down	2.78	8.41	16.47	13.69	7.02	2.16	4.21	5.44	2.09	9.22	5.76833
gene-LOC107049545	LOC107049545	cytochrome c oxidase subunit 5B, mitochondrial	0.583	-0.77958	0.0232855	0.500138	yes	down	57.16	105.97	155.19	142.17	102.02	30.21	67.51	62.72	42.89	106.107	74.5867
gene-LOC107049554	LOC107049554	uncharacterized LOC107049554	5.262	2.39551	0.0276903	0.518417	yes	up	0	0.05	0.04	0.19	0.47	0.06	0.07	0.21	0.2	0.03	0.2
gene-LOC107049643	LOC107049643	uncharacterized LOC107049643, transcript variant X21	2.013	1.00916	0.00306525	0.308375	yes	up	4.51	3.62	3.79	16.25	13.04	7.59	7.86	8.13	2.49	3.97333	9.22667
gene-LOC107049652	LOC107049652	uncharacterized LOC107049652, transcript variant X1	2.598	1.37746	0.000298104	0.0884458	yes	up	0.92	1.86	1.06	7.23	2.18	2.71	4.25	4.36	1.51	1.28	3.70667
gene-LOC107049666	LOC107049666	integrin beta-7-like, transcript variant X1	3.323	1.73244	0.0251063	0.514544	yes	up	0.06	0.2	0.36	0.6	2.53	0.25	0.65	1.55	0.07	0.206667	0.941667
gene-LOC107049798	LOC107049798	uncharacterized LOC107049798, transcript variant X4	2.203	1.13957	0.00119213	0.202604	yes	up	1.38	2.27	2.27	7.93	5.58	3.67	5.05	8.37	0.96	1.97333	5.26
gene-LOC107049870	LOC107049870	uncharacterized LOC107049870, transcript variant X4	4.879	2.28671	1.46e-05	0.0102534	yes	up	0.8	0.91	0.29	6.72	1.71	2.85	5.27	5.3	0.76	0.666667	3.76833
gene-LOC107049895	LOC107049895	LETM1 domain-containing protein 1-like	2.28	1.1889	8.64e-05	0.0398019	yes	up	0.93	0.87	0.86	3.34	4.67	1.37	2	2.4	1.27	0.886667	2.50833
gene-LOC107049925	LOC107049925	uncharacterized LOC107049925	6.473	2.69437	0.00245889	0.284913	yes	up	0.17	0.45	0.06	2.95	1.41	0.65	2	0.6	0.06	0.226667	1.27833
gene-LOC107049937	LOC107049937	solute carrier family 2, facilitated glucose transporter member 4-like	0.303	-1.72331	0.0108145	0.422814	yes	down	0.43	2.77	2.18	0.42	0.71	0.2	1.32	1.31	0.12	1.79333	0.68
gene-LOC107049967	LOC107049967	T-cell-interacting, activating receptor on myeloid cells protein 1-like, transcript variant X1	3.553	1.8289	0.0471243	0.569041	yes	up	0.06	0.11	0.1	0.47	0.39	0.12	0.55	0.74	0.11	0.09	0.396667
gene-LOC107049991	LOC107049991	EH domain-containing protein 2-like	0.46	-1.12084	0.0148665	0.453305	yes	down	15.69	79.72	57.88	30.55	50.02	11.98	44.41	35.39	7.14	51.0967	29.915
gene-LOC107050231	LOC107050231	osteoclast-associated immunoglobulin-like receptor, transcript variant X4	4.434	2.14853	0.0104896	0.421998	yes	up	0.02	0.05	0.05	0.08	0.32	0.13	0.3	0.35	0.05	0.04	0.205
gene-LOC107050233	LOC107050233	uncharacterized LOC107050233, transcript variant X1	10.88	3.44364	6.78e-05	0.0349299	yes	up	0.13	0.08	0	3.14	1.43	0.3	1.42	0.91	0.08	0.07	1.21333
gene-LOC107050595	LOC107050595	basic proline-rich protein-like	0.346	-1.53069	3.33e-06	0.00363923	yes	down	61.14	56.81	113.13	41.91	36.39	17.76	24.48	58.62	17.7	77.0267	32.81
gene-LOC107050614	LOC107050614	prefoldin subunit 6-like, transcript variant X1	0.632	-0.662454	0.011535	0.432025	yes	down	59.83	103.09	166.88	125.71	112.58	40.85	91.53	100.09	38.19	109.933	84.825
gene-LOC107050692	LOC107050692	serine/threonine-protein kinase TAO2-like, transcript variant X1	1.981	0.986133	0.00591534	0.360366	yes	up	3.01	1.41	1.37	7.27	6.52	3.5	4.87	6.59	1.61	1.93	5.06
gene-LOC107050915	LOC107050915	uncharacterized LOC107050915	3.349	1.74369	0.0199222	0.482782	yes	up	0.57	0.36	0.64	1.57	3.12	3.21	0.53	2.11	0.19	0.523333	1.78833
gene-LOC107051359	LOC107051359	N-acetyl-D-glucosamine kinase-like	0.656	-0.60824	0.00770647	0.384335	yes	down	10.5	10.04	11.11	14.19	9.54	4.23	7.98	10.7	4.54	10.55	8.53
gene-LOC107051588	LOC107051588	uncharacterized LOC107051588, transcript variant X6	1.746	0.804191	0.0466901	0.569041	yes	up	2.3	1.2	1.64	5.3	4.92	1.48	2.68	3.91	1.1	1.71333	3.23167
gene-LOC107051614	LOC107051614	uncharacterized LOC107051614	2.795	1.48309	0.0484106	0.569891	yes	up	0.02	0.01	0.01	0.02	0.03	0.05	0.02	0.05	0.02	0.0133333	0.0316667
gene-LOC107051677	LOC107051677	uncharacterized LOC107051677	0.544	-0.877415	0.0281087	0.519983	yes	down	3.75	4.87	6.14	7.68	4.5	0.81	3.09	2.61	1.83	4.92	3.42
gene-LOC107051703	LOC107051703	uncharacterized LOC107051703, transcript variant X1	0.243	-2.04109	0.00518981	0.347012	yes	down	0.68	0.27	1.24	0.39	0.26	0	0.37	0.18	0.11	0.73	0.218333
gene-LOC107051752	LOC107051752	uncharacterized LOC107051752, transcript variant X2	9.755	3.2862	0.0127193	0.445898	yes	up	0	0	0	0.01	0.02	0	0.02	0.05	0	0	0.0166667
gene-LOC107051797	LOC107051797	atherin-like, transcript variant X1	0.574	-0.799957	0.000433302	0.0993202	yes	down	42.68	68.8	90.84	84.87	55.61	26.71	44.38	52.45	20.54	67.44	47.4267
gene-LOC107051905	LOC107051905	-	6.57	2.71598	4.8e-05	0.0280004	yes	up	0.21	0.14	0.12	0.96	2.58	0.77	1.35	1.88	0.22	0.156667	1.29333
gene-LOC107052000	LOC107052000	uncharacterized LOC107052000, transcript variant X8	2.787	1.47877	0.00163026	0.241426	yes	up	0.04	0.04	0.07	0.28	0.35	0.1	0.09	0.22	0.05	0.05	0.181667
gene-LOC107052101	LOC107052101	uncharacterized LOC107052101, transcript variant X2	3.349	1.74356	0.0256837	0.514881	yes	up	0.13	0.16	0.08	0.29	0.5	0.43	0.82	0.83	0.02	0.123333	0.481667
gene-LOC107052185	LOC107052185	uncharacterized LOC107052185, transcript variant X1	0.224	-2.15798	0.0377463	0.553762	yes	down	0.01	0.02	0.07	0.01	0.01	0.01	0.01	0.02	0	0.0333333	0.01
gene-LOC107052222	LOC107052222	uncharacterized LOC107052222, transcript variant X1	0.471	-1.08596	0.0173633	0.473285	yes	down	1.76	6.3	6.18	5.7	2.33	2.13	1.95	2.3	1.24	4.74667	2.60833
gene-LOC107052240	LOC107052240	uncharacterized LOC107052240, transcript variant X8	3.607	1.85066	0.0195281	0.479437	yes	up	0.18	0.07	0.04	0.55	0.41	0.48	0.08	0.14	0.16	0.0966667	0.303333
gene-LOC107052249	LOC107052249	uncharacterized LOC107052249	0.421	-1.24872	0.0301642	0.530144	yes	down	0.22	0.39	0.87	0.51	0.36	0.11	0.33	0.34	0.01	0.493333	0.276667
gene-LOC107052278	LOC107052278	-	4.481	2.1637	0.0187828	0.476011	yes	up	0.04	0.02	0.03	0.16	0.27	0.12	0.05	0.26	0.05	0.03	0.151667
gene-LOC107052279	LOC107052279	uncharacterized LOC107052279	0.457	-1.13128	0.0348527	0.546992	yes	down	2.94	3.98	6.74	0.77	1.67	0.34	3.06	4.08	0.13	4.55333	1.675
gene-LOC107052389	LOC107052389	small EDRK-rich factor 1-like	0.666	-0.585438	0.00616308	0.363615	yes	down	254.54	274.3	304.63	263.8	285.91	169.01	197.55	315.05	95.76	277.823	221.18
gene-LOC107052653	LOC107052653	uncharacterized LOC107052653, transcript variant X7	3.889	1.95944	0.0077538	0.385567	yes	up	0.15	0.07	0.13	0.31	0.93	1.02	0.32	0.2	0.09	0.116667	0.478333
gene-LOC107052840	LOC107052840	collagen alpha-1(I) chain-like, transcript variant X1	3.198	1.67717	0.0345946	0.546992	yes	up	0.19	0.07	0.32	3.94	0.87	1.43	1.04	0.84	0.27	0.193333	1.39833
gene-LOC107052850	LOC107052850	heme-binding protein 1-like	0.595	-0.74908	0.0404363	0.554549	yes	down	5.26	12.33	9.82	12.29	5.74	2.3	8.46	8.63	3.07	9.13667	6.74833
gene-LOC107052865	LOC107052865	uncharacterized LOC107052865, transcript variant X1	2.12	1.08387	0.0155992	0.456628	yes	up	0.08	0.1	0.19	0.22	0.25	0.24	0.4	0.13	0.08	0.123333	0.22
gene-LOC107052916	LOC107052916	uncharacterized LOC107052916	3.855	1.94657	0.0409653	0.556292	yes	up	0.22	0	0.45	1.18	1.42	1.36	0.13	0.44	0.43	0.223333	0.826667
gene-LOC107052931	LOC107052931	uncharacterized LOC107052931	1.625	0.700572	0.0385516	0.553762	yes	up	0.69	0.48	1.6	1.65	1.5	0.51	0.51	1.21	0.21	0.923333	0.931667
gene-LOC107052960	LOC107052960	uncharacterized LOC107052960	0.328	-1.60909	0.0423165	0.562503	yes	down	1.69	1.5	2.92	2.73	0.33	0.88	0.26	0.8	0.13	2.03667	0.855
gene-LOC107052981	LOC107052981	uncharacterized LOC107052981, transcript variant X2	0.515	-0.956634	0.0378612	0.553762	yes	down	0.88	1.16	1.66	0.46	1.2	0.37	0.58	1.47	0.26	1.23333	0.723333
gene-LOC107053026	LOC107053026	uncharacterized LOC107053026	0.248	-2.01373	0.0059289	0.360366	yes	down	1.06	3.23	7.06	1.92	1.16	0.51	0.09	1.26	0.99	3.78333	0.988333
gene-LOC107053122	LOC107053122	endogenous retrovirus group K member 18 Pol protein-like	0.426	-1.23156	0.0288765	0.522193	yes	down	4.4	2.65	6.57	1.83	3.36	1.72	0.6	3.5	1.71	4.54	2.12
gene-LOC107053243	LOC107053243	uncharacterized LOC107053243, transcript variant X1	2.419	1.27461	0.0371663	0.553729	yes	up	0.74	0.28	0.19	0.59	1.47	0.75	2.64	1.18	0.48	0.403333	1.185
gene-LOC107053345	LOC107053345	uncharacterized LOC107053345	1.997	0.99798	0.0185718	0.475986	yes	up	0.14	0.11	0.11	0.33	0.39	0.28	0.24	0.38	0.1	0.12	0.286667
gene-LOC107053374	LOC107053374	uncharacterized LOC107053374, transcript variant X3	3.819	1.93307	0.00460358	0.337178	yes	up	0.01	0.01	0.01	0.1	0.08	0.01	0.08	0.05	0	0.01	0.0533333
gene-LOC107053375	LOC107053375	uncharacterized LOC107053375, transcript variant X5	2.848	1.51017	0.00804675	0.387476	yes	up	0.3	0.48	0.2	0.71	1.6	1.17	0.36	1.06	0.84	0.326667	0.956667
gene-LOC107053405	LOC107053405	uncharacterized LOC107053405, transcript variant X1	2.189	1.13057	0.0268007	0.517593	yes	up	0.51	0.45	0.45	1.1	1.59	0.75	2.05	1.14	0.27	0.47	1.15
gene-LOC107053667	LOC107053667	uncharacterized LOC107053667, transcript variant X1	10.797	3.43259	0.0149936	0.453305	yes	up	0.01	0.04	0.03	0.09	0.04	0	0.58	1.23	0.01	0.0266667	0.325
gene-LOC107053792	LOC107053792	uncharacterized LOC107053792, transcript variant X4	2.612	1.3849	0.0171884	0.473285	yes	up	0.11	0.04	0.04	0.23	0.46	0.14	0.12	0.19	0.12	0.0633333	0.21
gene-LOC107053851	LOC107053851	uncharacterized LOC107053851, transcript variant X1	9.779	3.28974	0.00415672	0.326555	yes	up	0.01	0.01	0.01	0.15	0.27	0.1	0.08	0.33	0	0.01	0.155
gene-LOC107053887	LOC107053887	uncharacterized LOC107053887, transcript variant X1	6.354	2.66762	0.0118013	0.43402	yes	up	0	0.02	0.01	0.06	0.09	0.04	0.05	0.09	0.05	0.01	0.0633333
gene-LOC107053897	LOC107053897	uncharacterized LOC107053897	12.056	3.59164	0.0103737	0.421998	yes	up	0	0	0.05	0.36	0.35	0.25	0.38	0.2	0.17	0.0166667	0.285
gene-LOC107053944	LOC107053944	uncharacterized LOC107053944, transcript variant X1	0.606	-0.722843	0.0427588	0.564474	yes	down	11.53	31.52	27.65	23.74	25.02	8.71	19.71	32.87	5.32	23.5667	19.2283
gene-LOC107054070	LOC107054070	uncharacterized LOC107054070	0.365	-1.4523	0.00595724	0.360835	yes	down	0.72	3.45	4.17	2.43	1.21	1.15	0.96	0.78	0.44	2.78	1.16167
gene-LOC107054120	LOC107054120	uncharacterized LOC107054120, transcript variant X21	3.66	1.87173	0.0339673	0.545503	yes	up	0.3	0.09	0.19	5.88	0.74	0.18	0.29	0.73	0.08	0.193333	1.31667
gene-LOC107054125	LOC107054125	uncharacterized LOC107054125	2.049	1.03498	0.0164378	0.467875	yes	up	0.9	0.25	0.51	1.71	2.21	1	1.61	1.99	0.36	0.553333	1.48
gene-LOC107054220	LOC107054220	uncharacterized LOC107054220, transcript variant X1	0.327	-1.61238	0.00211424	0.274147	yes	down	0.33	1.55	1.52	0.53	0.29	0.31	0.33	0.53	0.32	1.13333	0.385
gene-LOC107054225	LOC107054225	uncharacterized LOC107054225, transcript variant X2	1.873	0.905242	0.04065	0.5559	yes	up	1.15	0.36	0.82	2.47	2.49	1.66	1.31	2.63	0.46	0.776667	1.83667
gene-LOC107054332	LOC107054332	poly [ADP-ribose] polymerase 11-like	0.614	-0.702536	0.0429083	0.564547	yes	down	3.73	2.24	3.9	4.7	2.85	1.72	1.55	3.16	1.09	3.29	2.51167
gene-LOC107054346	LOC107054346	uncharacterized LOC107054346	25.651	4.68094	0.00468131	0.340026	yes	up	0	0	0	0.59	0.1	0.22	0.07	0.05	0.08	0	0.185
gene-LOC107054413	LOC107054413	uncharacterized LOC107054413, transcript variant X3	3.908	1.96658	0.00458179	0.337178	yes	up	0.08	0.07	0.04	0.61	0.36	0.63	0.18	0.36	0.02	0.0633333	0.36
gene-LOC107054455	LOC107054455	uncharacterized LOC107054455, transcript variant X5	2.929	1.55023	0.0447536	0.568181	yes	up	0.02	0.02	0.02	0.05	0.34	0.05	0.12	0.06	0.03	0.02	0.108333
gene-LOC107054493	LOC107054493	uncharacterized LOC107054493, transcript variant X1	2.442	1.28781	0.0346116	0.546992	yes	up	1	0.37	0.18	0.85	3.09	0.88	1.9	3.38	0.66	0.516667	1.79333
gene-LOC107054507	LOC107054507	uncharacterized LOC107054507, transcript variant X3	23.03	4.52547	0.00320799	0.311977	yes	up	0	0	0	0.03	0.15	0.09	0.14	0.13	0.06	0	0.1
gene-LOC107054574	LOC107054574	uncharacterized LOC107054574	2.631	1.39553	0.0489755	0.572307	yes	up	0.91	0.21	0.2	1.12	1.63	1.59	1.23	1.77	0.68	0.44	1.33667
gene-LOC107054601	LOC107054601	uncharacterized LOC107054601, transcript variant X1	2.284	1.19135	0.027345	0.517638	yes	up	0.04	0.03	0.05	0.12	0.25	0.05	0.08	0.27	0.02	0.04	0.131667
gene-LOC107054815	LOC107054815	uncharacterized LOC107054815	2.079	1.05597	0.0270617	0.517638	yes	up	0.18	0.29	0.49	1.35	1.18	0.66	0.63	0.93	0.28	0.32	0.838333
gene-LOC107054857	LOC107054857	uncharacterized LOC107054857	3.095	1.62989	0.040334	0.553762	yes	up	0.14	0.06	0.02	0.44	0.28	0.27	0.12	0.26	0.19	0.0733333	0.26
gene-LOC107054930	LOC107054930	uncharacterized LOC107054930	0.368	-1.44029	0.00732436	0.381598	yes	down	1.15	5.07	4.65	0.74	2.17	0.87	1.56	3.48	0.6	3.62333	1.57
gene-LOC107054934	LOC107054934	uncharacterized LOC107054934, transcript variant X4	1.627	0.70202	0.0227887	0.497186	yes	up	0.37	1.05	1.9	3.79	1.98	0.86	1.47	2.15	0.72	1.10667	1.82833
gene-LOC107054939	LOC107054939	uncharacterized LOC107054939, transcript variant X1	0.396	-1.33719	0.00165598	0.241426	yes	down	1.24	3.27	3.56	2	0.85	0.59	1.34	2.41	0.44	2.69	1.27167
gene-LOC107055141	LOC107055141	uncharacterized LOC107055141, transcript variant X1	21.197	4.40576	0.0104414	0.421998	yes	up	0	0	0	0.02	0.17	0	0.12	0.04	0.04	0	0.065
gene-LOC107055155	LOC107055155	uncharacterized LOC107055155	4.275	2.09597	0.045927	0.569041	yes	up	0.25	0.23	0.06	0.24	1.26	1.77	0.5	0.43	0.37	0.18	0.761667
gene-LOC107055191	LOC107055191	uncharacterized LOC107055191	4.934	2.30288	0.0222356	0.49366	yes	up	0.05	0	0.01	0.19	0.3	0.09	0.04	0.22	0.01	0.02	0.141667
gene-LOC107055278	LOC107055278	uncharacterized LOC107055278, transcript variant X3	1.747	0.804929	0.0335935	0.541584	yes	up	0.23	0.65	0.42	1.43	1.29	0.81	0.81	0.8	0.24	0.433333	0.896667
gene-LOC107055283	LOC107055283	uncharacterized LOC107055283	2.031	1.02249	0.01759	0.473285	yes	up	1.48	1.34	1.91	2.95	5.93	3.85	2.5	6.33	1.08	1.57667	3.77333
gene-LOC107055625	LOC107055625	fibrous sheath CABYR-binding protein-like, transcript variant X1	9.574	3.25919	0.0313155	0.537514	yes	up	0.01	0	0.03	0.44	0.1	0.16	0.1	0.14	0.04	0.0133333	0.163333
gene-LOC107057173	LOC107057173	endogenous retrovirus group K member 8 Gag polyprotein-like, transcript variant X1	9.722	3.2812	1.64e-05	0.0108873	yes	up	0.11	0.1	0.25	3.42	0.97	0.44	1.84	1.3	1.48	0.153333	1.575
gene-LOC107057283	LOC107057283	uncharacterized LOC107057283, transcript variant X2	30.906	4.94984	0.00352497	0.321394	yes	up	0	0	0	0	0.09	0.11	0.25	0.22	0.05	0	0.12
gene-LOC107057342	LOC107057342	uncharacterized LOC107057342	1.927	0.946524	0.0388152	0.553762	yes	up	9.06	2.42	3.42	13.3	11.1	9.88	7.74	15.48	6.11	4.96667	10.6017
gene-LOC107057413	LOC107057413	collagen alpha-1(I) chain-like, transcript variant X1	2.319	1.21335	0.000385583	0.0963413	yes	up	1.27	1.12	1.23	3.19	7.03	1.43	2.66	4.83	0.64	1.20667	3.29667
gene-LOC107057438	LOC107057438	uncharacterized LOC107057438, transcript variant X1	0.457	-1.1308	0.010147	0.415978	yes	down	3.71	4.27	5.11	4.25	4.7	0.87	3.41	3	0.35	4.36333	2.76333
gene-LOC107057474	LOC107057474	sperm-associated antigen 4 protein-like, transcript variant X1	49.292	5.6233	0.0101192	0.415815	yes	up	0	0	0	0.26	0	0.79	0.06	0.09	0	0	0.2
gene-LOC107057545	LOC107057545	uncharacterized LOC107057545, transcript variant X1	3.036	1.60216	0.0377883	0.553762	yes	up	1.03	1.12	0.58	12.68	5.27	0.78	2.71	12.2	0.95	0.91	5.765
gene-LOC112529933	LOC112529933	Ig heavy chain V region 914-like	2.92	1.54619	0.0194782	0.479437	yes	up	1.57	2.43	3.46	18.48	6.65	5.61	4.5	7.88	7.6	2.48667	8.45333
gene-LOC112529991	LOC112529991	uncharacterized LOC112529991, transcript variant X3	3.03	1.59955	0.0229729	0.498568	yes	up	0.05	0.02	0.05	0.15	0.36	0.1	0.13	0.16	0.12	0.04	0.17
gene-LOC112530121	LOC112530121	uncharacterized LOC112530121, transcript variant X1	2.217	1.14867	0.0210608	0.487015	yes	up	0.65	0.49	0.41	1.48	2.76	0.55	2.22	2.15	0.31	0.516667	1.57833
gene-LOC112530174	LOC112530174	NPC1-like intracellular cholesterol transporter 1, transcript variant X1	0.539	-0.890723	0.0149657	0.453305	yes	down	1.73	4.17	5.15	5.14	2.23	1.37	2.63	2.61	0.75	3.68333	2.455
gene-LOC112530330	LOC112530330	uncharacterized LOC112530330	3.928	1.97386	0.00527308	0.347012	yes	up	0.07	0.06	0.03	0.13	0.4	0.16	0.25	0.38	0.12	0.0533333	0.24
gene-LOC112530346	LOC112530346	uncharacterized LOC112530346, transcript variant X1	3.247	1.69924	0.0348525	0.546992	yes	up	0.09	0.02	0.19	0.21	0.59	0.49	0.15	0.56	0.14	0.1	0.356667
gene-LOC112530355	LOC112530355	uncharacterized LOC112530355	2.379	1.25026	0.012269	0.443346	yes	up	0.13	0.33	0.12	0.66	0.95	0.37	0.37	0.86	0.19	0.193333	0.566667
gene-LOC112530492	LOC112530492	uncharacterized LOC112530492	10.848	3.43939	0.00610448	0.363615	yes	up	0	0.01	0.01	0.05	0.08	0.04	0.08	0.2	0.04	0.00666667	0.0816667
gene-LOC112530592	LOC112530592	uncharacterized LOC112530592, transcript variant X1	4.883	2.28784	0.00318652	0.311977	yes	up	0.03	0.01	0.04	0.25	0.26	0.09	0.18	0.12	0.04	0.0266667	0.156667
gene-LOC112530691	LOC112530691	adenylate cyclase type 10-like	26.85	4.74686	0.0194173	0.479437	yes	up	0	0.64	0	0	8.39	18.05	0.88	10.4	0	0.213333	6.28667
gene-LOC112530777	LOC112530777	uncharacterized LOC112530777	3.38	1.75696	0.0156602	0.456886	yes	up	0.07	0.07	0.1	0.16	0.42	0.29	0.04	0.32	0.22	0.08	0.241667
gene-LOC112530925	LOC112530925	uncharacterized LOC112530925	14.689	3.87664	0.0443656	0.568181	yes	up	0	0	0	0.05	0	0.05	0.12	0.39	0.13	0	0.123333
gene-LOC112530942	LOC112530942	NADH-ubiquinone oxidoreductase chain 5	0	-13.0843	8.6e-05	0.0398019	yes	down	0	35.98	124.83	0	0	0	0	0	0	53.6033	0
gene-LOC112530995	LOC112530995	Rho guanine nucleotide exchange factor 1	1.516	0.599847	0.0483287	0.569891	yes	up	3.89	2.59	2.08	7.08	7.55	3.07	6.84	6.17	1.98	2.85333	5.44833
gene-LOC112531051	LOC112531051	uncharacterized LOC112531051	22.566	4.4961	0.0213182	0.487723	yes	up	0	0	0.06	0.08	3.01	0	0.48	1.9	0	0.02	0.911667
gene-LOC112531100	LOC112531100	leukocyte immunoglobulin-like receptor subfamily A member 2	2.937	1.55451	0.00344874	0.321118	yes	up	0.15	0.22	0.09	0.75	1	0.34	0.58	0.49	0.18	0.153333	0.556667
gene-LOC112531119	LOC112531119	platelet glycoprotein VI-like, transcript variant X1	21.674	4.43791	0.00159607	0.241426	yes	up	0	0.04	0	0.31	0.19	0.42	0.23	0.31	0.08	0.0133333	0.256667
gene-LOC112531297	LOC112531297	uncharacterized LOC112531297, transcript variant X1	2.284	1.19176	0.00199678	0.265928	yes	up	1.45	4.21	2.63	18.87	4.61	2.37	5.76	10.28	3.22	2.76333	7.51833
gene-LOC112531347	LOC112531347	microfibril-associated glycoprotein 4-like, transcript variant X1	0.402	-1.31407	0.00335448	0.319242	yes	down	9.45	20.97	29.86	10.35	15.63	3.35	11.07	20.12	2.92	20.0933	10.5733
gene-LOC112531367	LOC112531367	apical junction molecule-like, transcript variant X1	30.184	4.91571	0.00956211	0.40529	yes	up	0	0	0	1.21	0.41	0	1.13	0.37	0	0	0.52
gene-LOC112531397	LOC112531397	trichohyalin-like, transcript variant X2	36.458	5.18816	0.00165385	0.241426	yes	up	0	0.21	0	1.31	0.61	0	5.04	1.69	0.21	0.07	1.47667
gene-LOC112531412	LOC112531412	uncharacterized LOC112531412, transcript variant X6	6.135	2.61703	0.0155111	0.456628	yes	up	0.59	0.07	0	1.21	3.44	0.18	3.01	4.39	0.14	0.22	2.06167
gene-LOC112531415	LOC112531415	uncharacterized LOC112531415, transcript variant X2	58.745	5.8764	0.00016345	0.0593127	yes	up	0.03	0	0	1.17	0.52	0.14	2.04	0.44	0	0.01	0.718333
gene-LOC112531416	LOC112531416	uncharacterized LOC112531416, transcript variant X1	21.658	4.43681	1.8e-08	3.93e-05	yes	up	0.12	0.06	0.03	2.34	4.34	0.68	3.48	1.87	0.11	0.07	2.13667
gene-LOC112531419	LOC112531419	uncharacterized LOC112531419, transcript variant X1	17.525	4.13136	0.0286412	0.521168	yes	up	0	0.03	0	0.38	0.67	0	0.08	0.03	0	0.01	0.193333
gene-LOC112531576	LOC112531576	translation initiation factor IF-2-like	1.975	0.982063	0.0348481	0.546992	yes	up	0.04	0.04	0.06	0.19	0.17	0.05	0.1	0.12	0.06	0.0466667	0.115
gene-LOC112531828	LOC112531828	uncharacterized LOC112531828, transcript variant X4	3.609	1.85174	0.04324	0.564547	yes	up	0.02	0.04	0.14	0.13	0.18	0.39	0.13	0.27	0.21	0.0666667	0.218333
gene-LOC112531842	LOC112531842	transthyretin-like	0.035	-4.82302	0.00194252	0.263595	yes	down	0.11	0.55	0	0	0.02	0	0.02	0.02	0	0.22	0.01
gene-LOC112532060	LOC112532060	uncharacterized LOC112532060	2.054	1.03824	0.00780657	0.386028	yes	up	0.25	0.41	0.51	1.58	1.16	0.49	0.48	1.07	0.22	0.39	0.833333
gene-LOC112532276	LOC112532276	uncharacterized LOC112532276	0.597	-0.74509	0.0332644	0.541584	yes	down	0.24	0.55	0.76	0.56	0.49	0.21	0.28	0.61	0.13	0.516667	0.38
gene-LOC112532313	LOC112532313	uncharacterized LOC112532313, transcript variant X2	2.984	1.57704	0.025933	0.514881	yes	up	0.09	0.04	0.02	0.14	0.48	0.23	0.27	0.53	0.05	0.05	0.283333
gene-LOC112532404	LOC112532404	uncharacterized LOC112532404	4.726	2.24071	0.0166451	0.469198	yes	up	0.02	0.01	0.02	0.1	0.22	0.02	0.04	0.14	0.01	0.0166667	0.0883333
gene-LOC112532415	LOC112532415	uncharacterized LOC112532415	0.214	-2.2243	0.0489669	0.572307	yes	down	0.08	0.06	0.05	0.03	0.02	0	0.01	0.05	0	0.0633333	0.0183333
gene-LOC112532581	LOC112532581	uncharacterized LOC112532581	0.362	-1.46538	0.0475443	0.569041	yes	down	0.39	1.31	0.89	0.69	0.51	0	0.84	0.31	0.11	0.863333	0.41
gene-LOC112532663	LOC112532663	uncharacterized LOC112532663, transcript variant X1	1.959	0.970242	0.0121648	0.44088	yes	up	1.93	1.5	0.83	6.65	5.79	2.55	3.51	5.6	1.3	1.42	4.23333
gene-LOC112532709	LOC112532709	uncharacterized LOC112532709	24.354	4.60609	0.0151765	0.454907	yes	up	0	0	0.01	0.72	0.03	0	0.12	0.18	0	0.00333333	0.175
gene-LOC112532725	LOC112532725	soluble scavenger receptor cysteine-rich domain-containing protein SSC5D-like	0.037	-4.75033	0.0209402	0.486693	yes	down	0.12	0.15	0.02	0	0	0	0	0	0	0.0966667	0
gene-LOC112532811	LOC112532811	uncharacterized LOC112532811	7.481	2.90326	0.0311285	0.536852	yes	up	0.04	0	0.03	0.4	0.17	0	0.26	0.4	0.1	0.0233333	0.221667
gene-LOC112533186	LOC112533186	uncharacterized LOC112533186, transcript variant X5	2.313	1.20945	0.0473401	0.569041	yes	up	0.01	0.02	0.02	0.07	0.2	0.03	0.16	0.1	0	0.0166667	0.0933333
gene-LOC112533273	LOC112533273	uncharacterized LOC112533273	30.28	4.9203	0.0181491	0.474044	yes	up	0	0	0	0.22	0	0	0.12	0.02	0.02	0	0.0633333
gene-LOC112533286	LOC112533286	pro-resilin-like	0.315	-1.66617	0.0274113	0.517638	yes	down	2.09	4.06	4.37	5.6	1.03	0.1	0.42	0.99	0.79	3.50667	1.48833
gene-LOC112533358	LOC112533358	coiled-coil domain-containing glutamate-rich protein 1-like	0.572	-0.806625	0.00797391	0.386657	yes	down	30.54	38.87	69.87	64.48	36.2	12.99	26.98	38.37	16.43	46.4267	32.575
gene-LOC112533391	LOC112533391	uncharacterized LOC112533391	3.919	1.97037	0.0359015	0.550202	yes	up	0.16	0.03	0.05	0.51	1.01	0.05	0.11	1.15	0.04	0.08	0.478333
gene-LOC112533451	LOC112533451	uncharacterized LOC112533451	3.737	1.90176	0.00264549	0.290147	yes	up	0.77	0.18	0.41	1.13	1.55	1.94	4	1.29	1.03	0.453333	1.82333
gene-LOC112533535	LOC112533535	collagen alpha-1(XI) chain-like	4.894	2.29099	0.0209415	0.486693	yes	up	0.08	0.07	0	0.3	0.43	0.19	0.34	0.57	0.03	0.05	0.31
gene-LOC121106446	LOC121106446	uncharacterized LOC121106446, transcript variant X1	1.638	0.711811	0.0037255	0.325922	yes	up	1.7	1.65	1.48	5.31	5.84	2.01	2.41	3.65	1.18	1.61	3.4
gene-LOC121106477	LOC121106477	cadherin-related family member 4-like	1.805	0.852167	0.00866104	0.393805	yes	up	12.75	7.48	11.63	50.4	31.1	10.92	22.56	40.6	4.81	10.62	26.7317
gene-LOC121106500	LOC121106500	uncharacterized LOC121106500, transcript variant X1	3.659	1.87132	0.000396262	0.0963413	yes	up	0.26	1.3	1.06	4.63	2.75	1.52	2.36	8.51	3.57	0.873333	3.89
gene-LOC121106515	LOC121106515	C-type lectin domain family 2 member D-like	1.829	0.871375	0.0262582	0.514881	yes	up	14.63	47.28	25.47	55.86	57.87	11.1	107.79	57.78	22.85	29.1267	52.2083
gene-LOC121106523	LOC121106523	coiled-coil domain-containing protein 81-like, transcript variant X1	127.035	6.98908	0.00354402	0.321394	yes	up	0	0.02	0.05	0.15	0.81	0	6.84	12.52	0	0.0233333	3.38667
gene-LOC121106568	LOC121106568	uncharacterized LOC121106568	3.649	1.86769	0.00412824	0.326555	yes	up	0.82	0.34	1.29	2.59	7.05	1.31	1.35	7.91	0.47	0.816667	3.44667
gene-LOC121106599	LOC121106599	uncharacterized LOC121106599	1.871	0.904066	0.018101	0.474044	yes	up	0.07	0.08	0.12	0.32	0.32	0.07	0.23	0.24	0.09	0.09	0.211667
gene-LOC121106600	LOC121106600	uncharacterized LOC121106600, transcript variant X1	0.19	-2.3942	0.0140297	0.451871	yes	down	0.01	0.05	0.2	0.04	0.05	0.01	0	0.02	0	0.0866667	0.02
gene-LOC121106658	LOC121106658	uncharacterized LOC121106658, transcript variant X1	2.658	1.41049	0.0384205	0.553762	yes	up	0.09	0	0.06	0.38	0.33	0.24	0.17	0.32	0.13	0.05	0.261667
gene-LOC121106674	LOC121106674	uncharacterized LOC121106674	3.807	1.92852	0.0290144	0.522525	yes	up	0.27	0.36	0.15	0.82	0.57	1.34	2.96	0.48	0.29	0.26	1.07667
gene-LOC121106682	LOC121106682	serine/arginine repetitive matrix protein 1-like	44.767	5.48436	0.0017654	0.249221	yes	up	0	0	0	0.13	0.53	0.02	0	0.29	0.13	0	0.183333
gene-LOC121106696	LOC121106696	uncharacterized LOC121106696	5.652	2.49889	0.0245995	0.511572	yes	up	0	0	0.01	0.01	0.06	0.03	0.01	0.05	0.01	0.00333333	0.0283333
gene-LOC121106727	LOC121106727	uncharacterized LOC121106727	6.663	2.73617	0.046757	0.569041	yes	up	0	0	0.02	0.17	0.1	0	0.05	0.08	0	0.00666667	0.0666667
gene-LOC121106795	LOC121106795	uncharacterized LOC121106795, transcript variant X10	2.086	1.06055	0.0142164	0.451871	yes	up	2.43	1.35	1.07	4.14	6.78	4.21	2.96	4.22	1.77	1.61667	4.01333
gene-LOC121106841	LOC121106841	uncharacterized LOC121106841	3.072	1.6192	0.0448248	0.568181	yes	up	0.47	0.05	0.15	1	1.02	1.41	0.29	1.07	0.13	0.223333	0.82
gene-LOC121106875	LOC121106875	uncharacterized LOC121106875	3.232	1.6924	0.0236521	0.501855	yes	up	0.04	0.02	0.05	0.19	0.21	0.18	0.13	0.27	0.01	0.0366667	0.165
gene-LOC121106877	LOC121106877	uncharacterized LOC121106877	2.383	1.25279	0.00220942	0.276382	yes	up	0.29	0.15	0.26	0.8	0.97	0.67	0.52	0.91	0.19	0.233333	0.676667
gene-LOC121106878	LOC121106878	uncharacterized LOC121106878, transcript variant X1	0.566	-0.82155	0.0478394	0.569425	yes	down	4.22	12.45	14.32	16.4	10.24	3.31	5.33	4.89	3.41	10.33	7.26333
gene-LOC121106891	LOC121106891	uncharacterized LOC121106891, transcript variant X1	2.305	1.20446	0.014771	0.453305	yes	up	0.11	0.04	0.1	0.28	0.46	0.2	0.12	0.33	0.07	0.0833333	0.243333
gene-LOC121106974	LOC121106974	zinc finger protein 75A-like, transcript variant X1	2.01	1.00724	0.0146228	0.453305	yes	up	0.61	2.12	1.13	5.01	3.57	0.8	5.88	3.39	0.55	1.28667	3.2
gene-LOC121107117	LOC121107117	uncharacterized LOC121107117	1.609	0.686507	0.045953	0.569041	yes	up	0.17	0.08	0.18	0.31	0.44	0.17	0.25	0.47	0.11	0.143333	0.291667
gene-LOC121107120	LOC121107120	uncharacterized LOC121107120	8.331	3.05857	0.0499873	0.57674	yes	up	0	0.02	0	0.1	0.13	0.02	0.07	0.07	0	0.00666667	0.065
gene-LOC121107192	LOC121107192	Krueppel-like factor 16	0.441	-1.18166	0.0123409	0.443588	yes	down	1.46	4.6	4.77	4.65	2.09	1.13	1.25	1.08	1.07	3.61	1.87833
gene-LOC121107245	LOC121107245	uncharacterized LOC121107245	32.832	5.03703	0.0337025	0.542245	yes	up	0	0	0	0.48	0	0.18	0	0.37	0	0	0.171667
gene-LOC121107306	LOC121107306	uncharacterized LOC121107306, transcript variant X2	0.407	-1.29567	0.040206	0.553762	yes	down	1.28	2.52	1.01	1.33	0.47	0.93	1.02	1.79	0.12	1.60333	0.943333
gene-LOC121107309	LOC121107309	uncharacterized LOC121107309, transcript variant X1	5.515	2.46343	0.00567408	0.358001	yes	up	0.08	0	0.12	0.1	0.85	0.38	0.51	0.59	0.16	0.0666667	0.431667
gene-LOC121107378	LOC121107378	uncharacterized LOC121107378	2.217	1.14864	0.0424828	0.563083	yes	up	0.67	0.71	0.65	4.72	5.71	0.68	0.68	1.17	0.46	0.676667	2.23667
gene-LOC121107447	LOC121107447	uncharacterized LOC121107447, transcript variant X1	2.421	1.27585	0.0473442	0.569041	yes	up	0.57	10.8	9.19	16.27	35.71	11.4	31.12	21.64	5.02	6.85333	20.1933
gene-LOC121107463	LOC121107463	interferon lambda receptor 1, transcript variant X2	6.249	2.64366	0.017561	0.473285	yes	up	0.27	0.47	0.73	0.21	4.09	3.07	0.47	0.92	0.08	0.49	1.47333
gene-LOC121107464	LOC121107464	uncharacterized LOC121107464, transcript variant X1	4.423	2.14509	0.0377125	0.553762	yes	up	0.05	0	0.2	0.5	0.8	0.08	0.07	1.21	0.1	0.0833333	0.46
gene-LOC121107466	LOC121107466	biogenesis of lysosome-related organelles complex 1 subunit 3-like	1.543	0.625454	0.0321557	0.537514	yes	up	3.12	3.37	2.67	11.94	7.45	3.61	6.37	6.52	1.43	3.05333	6.22
gene-LOC121107469	LOC121107469	collagen alpha-1(I) chain-like	8.491	3.08596	0.0227069	0.497186	yes	up	0	0	0.07	0.09	0.39	0.09	0.31	0.46	0.16	0.0233333	0.25
gene-LOC121107481	LOC121107481	uncharacterized LOC121107481, transcript variant X1	2.108	1.07589	0.00837176	0.388962	yes	up	0.32	0.41	0.25	1.03	1.46	0.29	0.75	1.7	0.28	0.326667	0.918333
gene-LOC121107490	LOC121107490	uncharacterized LOC121107490, transcript variant X1	2.416	1.27256	0.0106065	0.422814	yes	up	1.69	0.8	1.78	4.8	7.89	0.68	3.85	8.59	0.91	1.42333	4.45333
gene-LOC121107500	LOC121107500	uncharacterized LOC121107500, transcript variant X1	0.405	-1.30504	0.00759417	0.383455	yes	down	5.07	9.75	12.15	1.59	6.84	3.78	4.75	4.52	2.12	8.99	3.93333
gene-LOC121107546	LOC121107546	S100 calcium binding protein A10, transcript variant X2	0.563	-0.828805	0.0134137	0.446327	yes	down	33.16	89.19	85.11	72.59	90.86	23.4	55.75	40.63	18.48	69.1533	50.285
gene-LOC121107686	LOC121107686	uncharacterized LOC121107686, transcript variant X1	15.85	3.98638	0.0129561	0.445898	yes	up	0	0	0	0.05	0.02	0.01	0.01	0.02	0.02	0	0.0216667
gene-LOC121107687	LOC121107687	SPARC	0.613	-0.70612	0.0422449	0.562503	yes	down	60.58	151.91	174.3	163.15	113.8	45.9	103.57	165.23	23.16	128.93	102.468
gene-LOC121107749	LOC121107749	uncharacterized LOC121107749, transcript variant X1	2.532	1.34045	0.0269584	0.517638	yes	up	0.78	0.13	0.35	3.16	1.89	0.38	1.3	2.57	0.46	0.42	1.62667
gene-LOC121107774	LOC121107774	zinc finger protein 34-like, transcript variant X1	1.781	0.832628	0.0364654	0.552186	yes	up	2.2	1.93	1.07	6.23	6.08	3.28	2.71	4.34	0.74	1.73333	3.89667
gene-LOC121107776	LOC121107776	zinc finger protein 485-like, transcript variant X1	0.258	-1.95589	0.0410389	0.556292	yes	down	1.9	1.85	3.86	3.58	0.07	0.16	0.08	1.67	0.02	2.53667	0.93
gene-LOC121107782	LOC121107782	zinc finger protein 707-like, transcript variant X1	3.878	1.95545	0.00974046	0.409872	yes	up	0.08	0	0.06	0.24	0.31	0.11	0.14	0.31	0.13	0.0466667	0.206667
gene-LOC121107826	LOC121107826	coiled-coil domain-containing protein 81-like, transcript variant X1	42.453	5.40778	0.0325063	0.537829	yes	up	0	0	0.92	0	0.13	0.08	8.59	12.64	0	0.306667	3.57333
gene-LOC121107827	LOC121107827	coiled-coil domain-containing protein 81-like, transcript variant X1	112.674	6.81601	0.000358319	0.0963413	yes	up	0	0	0	0.24	0.55	0.22	1.92	9.57	0	0	2.08333
gene-LOC121107845	LOC121107845	coiled-coil domain-containing protein 81-like, transcript variant X1	101.137	6.66017	0.0327556	0.539913	yes	up	0	0.06	0	0	0.78	0	4.77	8.65	0	0.02	2.36667
gene-LOC121107847	LOC121107847	coiled-coil domain-containing protein 81-like, transcript variant X1	91.829	6.52088	0.00213283	0.274523	yes	up	0	0	0	0.06	0.24	0	2.63	3.47	0	0	1.06667
gene-LOC121107850	LOC121107850	T-cell-interacting, activating receptor on myeloid cells protein 1-like, transcript variant X1	2.764	1.46678	0.0476232	0.569041	yes	up	0.22	0.07	0.12	0.16	0.58	0.74	0.3	0.47	0.18	0.136667	0.405
gene-LOC121107856	LOC121107856	uncharacterized LOC121107856, transcript variant X1	0.079	-3.65615	0.0437187	0.564547	yes	down	0.07	0.22	0.25	0	0	0	0	0	0.06	0.18	0.01
gene-LOC121108058	LOC121108058	serine/arginine repetitive matrix protein 1-like, transcript variant X1	10.986	3.45755	0.00649537	0.372791	yes	up	0	0	0.01	0.24	0.09	0.1	0.17	0.23	0.08	0.00333333	0.151667
gene-LOC121108081	LOC121108081	uncharacterized LOC121108081, transcript variant X1	4.589	2.19826	0.00862839	0.393805	yes	up	0	0.11	0.04	0.2	0.12	0.13	0.39	0.67	0.12	0.05	0.271667
gene-LOC121108167	LOC121108167	uncharacterized LOC121108167	5.942	2.57103	0.0190398	0.478179	yes	up	0	0.07	0	0.1	0.1	0.2	0.16	0.27	0.05	0.0233333	0.146667
gene-LOC121108223	LOC121108223	unconventional myosin-Vb-like, transcript variant X1	1.597	0.675106	0.0168736	0.473285	yes	up	3.48	2.03	3.35	8.89	8.91	3.42	6.06	5.25	3.05	2.95333	5.93
gene-LOC121108246	LOC121108246	proline-rich receptor-like protein kinase PERK10	8.455	3.07973	0.034028	0.545615	yes	up	0	0	0.02	0.07	0.08	0.04	0.08	0.1	0.02	0.00666667	0.065
gene-LOC121108248	LOC121108248	uncharacterized LOC121108248	4.488	2.16603	0.0496699	0.574667	yes	up	0.08	0.02	0.02	0.04	0.34	0.09	0.53	0.28	0.02	0.04	0.216667
gene-LOC121108251	LOC121108251	uncharacterized LOC121108251	0.262	-1.93452	0.00872182	0.39451	yes	down	0.09	0.51	0.8	0.17	0.14	0.11	0.04	0.08	0.14	0.466667	0.113333
gene-LOC121108326	LOC121108326	adenylate cyclase type 10-like	31.182	4.96266	0.00376432	0.325922	yes	up	0	0	0	0	0.48	0.51	0.18	0.45	0.23	0	0.308333
gene-LOC121108514	LOC121108514	adenylate cyclase type 10-like	55.274	5.78853	0.00405938	0.326555	yes	up	0	0	0	0.01	0.25	0.45	0.01	0.07	0	0	0.131667
gene-LOC121108540	LOC121108540	uncharacterized LOC121108540	4.969	2.31309	0.0323281	0.537514	yes	up	0.04	0.31	0.26	1.41	6.94	0.15	0.13	0.81	0.13	0.203333	1.595
gene-LOC121108547	LOC121108547	uncharacterized LOC121108547	2.276	1.18647	0.0184365	0.474044	yes	up	0.12	0.04	0.11	0.24	0.52	0.06	0.32	0.39	0.09	0.09	0.27
gene-LOC121108603	LOC121108603	avidin-related protein 6	4.194	2.06831	0.0274297	0.517638	yes	up	25.4	10.37	68.21	14.82	161.3	212.16	14.26	210.41	155.18	34.66	128.022
gene-LOC121108670	LOC121108670	platelet glycoprotein VI-like, transcript variant X1	18.707	4.2255	0.00261475	0.290147	yes	up	0	0	0.03	0.24	0.15	0.36	0.11	0.2	0.06	0.01	0.186667
gene-LOC121108680	LOC121108680	uncharacterized LOC121108680, transcript variant X1	16.371	4.03305	5.03e-05	0.0284298	yes	up	0.04	0.03	0	1.52	1.42	0.16	0.42	0.49	0.05	0.0233333	0.676667
gene-LOC121108683	LOC121108683	uncharacterized LOC121108683, transcript variant X3	17.262	4.10955	0.00229885	0.279919	yes	up	0	0.09	0	0.57	1.34	0.09	1.08	0.52	0.05	0.03	0.608333
gene-LOC121108697	LOC121108697	uncharacterized LOC121108697, transcript variant X3	20.943	4.3884	0.0142392	0.451871	yes	up	0	0	0	0.54	0	0.11	0.55	0.14	0.04	0	0.23
gene-LOC121108702	LOC121108702	uncharacterized LOC121108702, transcript variant X2	7.494	2.90581	0.000166745	0.0593127	yes	up	0.2	0.11	0	2.13	0.74	0.43	1.06	0.31	0.33	0.103333	0.833333
gene-LOC121108706	LOC121108706	uncharacterized LOC121108706, transcript variant X3	19.569	4.29051	2.06e-07	0.000277276	yes	up	0	0.06	0.09	1.73	1.57	0.24	0.47	0.98	0.24	0.05	0.871667
gene-LOC121108711	LOC121108711	uncharacterized LOC121108711	12.694	3.66608	0.019118	0.478691	yes	up	0	0	0	0.12	0.18	0.08	0.07	0.09	0.07	0	0.101667
gene-LOC121108721	LOC121108721	TBC1 domain family member 10B-like, transcript variant X1	1.847	0.885481	0.0217277	0.489502	yes	up	2.92	1.34	1.03	5.22	5.49	2.85	4.62	5.47	1.56	1.76333	4.20167
gene-LOC121108743	LOC121108743	uncharacterized LOC121108743, transcript variant X1	10.888	3.44463	0.0171688	0.473285	yes	up	0	0.13	0	0.15	0.35	0.96	0.49	0.33	0.15	0.0433333	0.405
gene-LOC121108749	LOC121108749	uncharacterized LOC121108749, transcript variant X1	11.538	3.52838	0.00707207	0.379242	yes	up	0	0	0.03	0.12	0.1	0.03	0.22	0.27	0.05	0.01	0.131667
gene-LOC121108760	LOC121108760	uncharacterized LOC121108760, transcript variant X1	5.426	2.43983	0.0386047	0.553762	yes	up	0	0.03	0.06	0.18	0.2	0.25	0.13	0.43	0.03	0.03	0.203333
gene-LOC121108762	LOC121108762	translation initiation factor IF-2-like, transcript variant X1	5.38	2.4277	0.0296535	0.526394	yes	up	0	0.28	0	1.08	0.15	0.56	0.23	1.03	0.31	0.0933333	0.56
gene-LOC121108778	LOC121108778	uncharacterized LOC121108778	3.51	1.8113	0.0356658	0.549589	yes	up	0	0.62	0.13	6.96	0.14	0.51	0.23	0.61	0.11	0.25	1.42667
gene-LOC121108783	LOC121108783	uncharacterized LOC121108783, transcript variant X1	8.722	3.12467	0.0263813	0.514881	yes	up	0	0.05	0	0.1	0.11	0.09	0.02	0.25	0.11	0.0166667	0.113333
gene-LOC121108797	LOC121108797	uncharacterized LOC121108797, transcript variant X1	35.045	5.13114	0.00422991	0.326555	yes	up	0	0	0	0.05	0	0.15	0.24	0.32	0.02	0	0.13
gene-LOC121108858	LOC121108858	leucine-rich repeat-containing protein 4B-like	0.465	-1.1039	0.030234	0.530839	yes	down	0.56	0.83	1.25	1	0.75	0.13	0.47	0.85	0.08	0.88	0.546667
gene-LOC121108860	LOC121108860	uncharacterized LOC121108860, transcript variant X1	4.252	2.08806	0.0153413	0.456628	yes	up	1.42	1.59	0.9	3.83	15.1	0.33	1.72	22.67	0.97	1.30333	7.43667
gene-LOC121108864	LOC121108864	uncharacterized LOC121108864	2.106	1.07473	0.00234125	0.282646	yes	up	1.91	2.51	2.08	11.9	6.76	1.67	5.03	7.69	2.23	2.16667	5.88
gene-LOC121108865	LOC121108865	uncharacterized LOC121108865, transcript variant X1	2.797	1.4839	0.00278985	0.29847	yes	up	1.07	2.98	4.37	23.24	6.56	5.33	7.24	14.45	4.34	2.80667	10.1933
gene-LOC121108873	LOC121108873	uncharacterized LOC121108873	0.645	-0.632933	0.00529877	0.347397	yes	down	26.66	31.85	34.53	22.02	29.43	9.35	19.78	27.31	10.63	31.0133	19.7533
gene-LOC121108883	LOC121108883	uncharacterized LOC121108883	4.43	2.14738	0.0247184	0.512061	yes	up	0	0.15	0.13	0.59	0.18	0.42	0.28	0.81	0.33	0.0933333	0.435
gene-LOC121108884	LOC121108884	uncharacterized LOC121108884, transcript variant X1	2.202	1.1391	0.0279233	0.519983	yes	up	0.08	0.08	0.07	0.14	0.26	0.16	0.24	0.34	0.06	0.0766667	0.2
gene-LOC121108888	LOC121108888	cytochrome c oxidase subunit 6B1, transcript variant X1	0.644	-0.634215	0.000422511	0.0993202	yes	down	169.59	238.82	280.1	289.58	222.23	95.3	165.17	230.23	86.2	229.503	181.452
gene-LOC121108911	LOC121108911	DNA replication licensing factor MCM7-like	1.835	0.875759	0.00788504	0.386632	yes	up	3.59	1.66	3.68	8.71	11.15	3.43	6.23	8.27	3.55	2.97667	6.89
gene-LOC121108937	LOC121108937	histone-lysine N-methyltransferase 2D-like	1.614	0.690633	0.0229234	0.498568	yes	up	8.9	6.3	15.28	35.02	45.1	10.64	26.19	15.73	4.86	10.16	22.9233
gene-LOC121108946	LOC121108946	uncharacterized LOC121108946	2.654	1.40801	0.0218363	0.490485	yes	up	1.06	0.59	1.51	4.95	2.7	4.3	2.37	2.34	1.61	1.05333	3.045
gene-LOC121109058	LOC121109058	uncharacterized LOC121109058, transcript variant X1	0.365	-1.45356	0.010393	0.421998	yes	down	2.03	20.36	9.07	9.49	6.25	1.28	6.71	4.32	1.68	10.4867	4.955
gene-LOC121109067	LOC121109067	uncharacterized LOC121109067, transcript variant X3	3.93	1.97451	0.034716	0.546992	yes	up	1.09	0.25	0.21	0.2	6.47	1.24	2.77	7.86	0.48	0.516667	3.17
gene-LOC121109097	LOC121109097	uncharacterized LOC121109097	3.527	1.81864	0.0242258	0.50848	yes	up	0.33	0.05	0.04	0.27	1.21	0.62	0.39	1.18	0.15	0.14	0.636667
gene-LOC121109185	LOC121109185	uncharacterized LOC121109185	0.58	-0.785585	0.024512	0.511572	yes	down	0.34	0.88	0.83	0.83	0.55	0.39	0.37	0.54	0.17	0.683333	0.475
gene-LOC121109187	LOC121109187	uncharacterized LOC121109187	0.336	-1.57206	0.00621284	0.363615	yes	down	0.38	2.74	4.67	1.74	0.91	0.8	0.53	1.4	0.45	2.59667	0.971667
gene-LOC121109259	LOC121109259	uncharacterized LOC121109259, transcript variant X1	2.682	1.42311	0.0166345	0.469198	yes	up	0.55	0.07	0.19	0.88	1.21	0.63	0.81	0.91	0.6	0.27	0.84
gene-LOC121109403	LOC121109403	uncharacterized LOC121109403, transcript variant X2	2.245	1.1665	0.0445359	0.568181	yes	up	0.05	0.06	0.17	0.39	0.55	0.19	0.31	0.16	0.03	0.0933333	0.271667
gene-LOC121109412	LOC121109412	endogenous retrovirus group K member 25 Pol protein-like, transcript variant X2	0.578	-0.790417	0.049707	0.574717	yes	down	2.11	1.05	2.35	0.98	1.77	0.96	0.91	1.8	0.56	1.83667	1.16333
gene-LOC121109495	LOC121109495	uncharacterized LOC121109495, transcript variant X2	11.544	3.52905	0.029715	0.526479	yes	up	0	0.04	0	0.26	0.48	0.13	0.04	0.43	0	0.0133333	0.223333
gene-LOC121109527	LOC121109527	uncharacterized LOC121109527	7.164	2.84071	0.0451632	0.568265	yes	up	0.11	0.05	0	0	0.21	1.23	0.26	0.45	0.05	0.0533333	0.366667
gene-LOC121109537	LOC121109537	uncharacterized LOC121109537	2.663	1.41313	0.00136311	0.21692	yes	up	0.05	0.05	0.04	0.2	0.34	0.07	0.09	0.24	0.05	0.0466667	0.165
gene-LOC121109545	LOC121109545	uncharacterized LOC121109545	15.986	3.99875	0.0323442	0.537514	yes	up	0	0	0	0.02	0.14	0.08	0.01	0.07	0	0	0.0533333
gene-LOC121109568	LOC121109568	uncharacterized LOC121109568	7.167	2.84142	0.0324427	0.537514	yes	up	0	0	0	0.01	0.04	0.01	0.01	0.01	0	0	0.0133333
gene-LOC121109598	LOC121109598	uncharacterized LOC121109598, transcript variant X1	23.813	4.57369	0.00150333	0.234962	yes	up	0	0	0	0.21	0.48	0.13	0.22	0.42	0.05	0	0.251667
gene-LOC121109603	LOC121109603	uncharacterized LOC121109603, transcript variant X1	1.744	0.802439	0.0482349	0.569738	yes	up	2.57	0.84	1.39	4.4	4.79	1.55	3.58	5.22	1.65	1.6	3.53167
gene-LOC121109646	LOC121109646	uncharacterized LOC121109646	6.851	2.77629	0.0197516	0.482782	yes	up	0	0	0	0.03	0.04	0	0.02	0.03	0	0	0.02
gene-LOC121110094	LOC121110094	uncharacterized LOC121110094	8.452	3.07931	0.0225374	0.495625	yes	up	0	0.1	0.06	0.28	0.04	0.25	1.11	0.04	0.58	0.0533333	0.383333
gene-LOC121110111	LOC121110111	uncharacterized LOC121110111	0.437	-1.19513	0.00246451	0.284913	yes	down	4.13	3.53	6.78	3.79	2.39	0.91	2.78	3.25	1.8	4.81333	2.48667
gene-LOC121110188	LOC121110188	uncharacterized LOC121110188	2.314	1.2101	0.0423524	0.562503	yes	up	1.5	0.94	0.31	2.96	2.76	2.48	2.79	1.15	1.81	0.916667	2.325
gene-LOC121110280	LOC121110280	uncharacterized LOC121110280, transcript variant X1	3.313	1.72796	0.00765152	0.383455	yes	up	0.15	0.16	0.16	1.49	1.45	0.2	0.4	0.91	0.08	0.156667	0.755
gene-LOC121110387	LOC121110387	uncharacterized LOC121110387, transcript variant X2	29.607	4.88787	0.000373887	0.0963413	yes	up	0	0	0	0.2	0.17	0.05	0.06	0.32	0.04	0	0.14
gene-LOC121110551	LOC121110551	uncharacterized LOC121110551, transcript variant X3	2.442	1.28816	0.0369542	0.552924	yes	up	0.24	0.03	0.21	0.63	0.95	0.48	0.36	0.43	0.12	0.16	0.495
gene-LOC121110696	LOC121110696	translation initiation factor IF-2-like, transcript variant X1	0.238	-2.07217	0.0222775	0.49366	yes	down	0.58	9.74	7.41	2.42	3.92	0.27	3.38	0.72	0.25	5.91	1.82667
gene-LOC121110745	LOC121110745	uncharacterized LOC121110745	0.449	-1.15638	0.0110392	0.425274	yes	down	0.72	2.74	3.77	1.48	1.16	0.54	1.51	2.14	0.64	2.41	1.245
gene-LOC121110786	LOC121110786	uncharacterized LOC121110786	3.521	1.81607	0.0198352	0.482782	yes	up	0.07	0.04	0.05	0.1	0.31	0.13	0.26	0.34	0.14	0.0533333	0.213333
gene-LOC121110901	LOC121110901	uncharacterized LOC121110901	3.139	1.65013	0.0251347	0.514544	yes	up	0.04	0.01	0.06	0.28	0.19	0.03	0.11	0.08	0.1	0.0366667	0.131667
gene-LOC121110903	LOC121110903	uncharacterized LOC121110903	8.364	3.06418	0.0464181	0.569041	yes	up	0	0	0.06	0.04	0.13	0.12	0.1	0.78	0.11	0.02	0.213333
gene-LOC121110940	LOC121110940	uncharacterized LOC121110940	2.432	1.28206	0.00319075	0.311977	yes	up	0.32	0.12	0.27	0.86	0.78	0.23	1.08	0.96	0.36	0.236667	0.711667
gene-LOC121110942	LOC121110942	uncharacterized LOC121110942, transcript variant X1	5.353	2.42038	0.0242884	0.508575	yes	up	0.05	0	0.03	0.42	0.26	0.14	0.03	0.11	0.02	0.0266667	0.163333
gene-LOC121110954	LOC121110954	uncharacterized LOC121110954	14.321	3.84004	0.0395466	0.553762	yes	up	0	0	0	0.01	0.04	0.01	0.01	0.05	0	0	0.02
gene-LOC121111045	LOC121111045	uncharacterized LOC121111045, transcript variant X1	1.912	0.935176	0.00155837	0.239292	yes	up	0.36	0.28	0.49	1.17	1.46	0.52	0.57	1.28	0.35	0.376667	0.891667
gene-LOC121111112	LOC121111112	uncharacterized LOC121111112, transcript variant X1	22.074	4.46428	0.042567	0.563083	yes	up	0	0	0	0.11	0	0	0.21	1.1	0.04	0	0.243333
gene-LOC121111203	LOC121111203	uncharacterized LOC121111203, transcript variant X1	5.634	2.49419	0.0220739	0.493492	yes	up	0	0	0	0.06	0.02	0.02	0.01	0.02	0	0	0.0216667
gene-LOC121111296	LOC121111296	UDP-glucuronosyltransferase 1A9-like	35.932	5.1672	0.00255935	0.289135	yes	up	0	0	0	0.07	0.15	0.76	0.31	0.22	0.5	0	0.335
gene-LOC121111404	LOC121111404	translation initiation factor IF-2-like	2.95	1.56068	0.0391064	0.553762	yes	up	0.02	0.06	0.19	0.52	0.59	0.09	0.12	0.56	0.2	0.09	0.346667
gene-LOC121111433	LOC121111433	uncharacterized LOC121111433, transcript variant X1	2.555	1.35323	0.0479594	0.569425	yes	up	0.74	0.06	0.15	0.93	1.72	0.63	0.54	1.25	0.4	0.316667	0.911667
gene-LOC121111468	LOC121111468	uncharacterized LOC121111468, transcript variant X1	10.775	3.42963	0.0280807	0.519983	yes	up	0.01	0	0	0.01	0.04	0.04	0.07	0.1	0.01	0.00333333	0.045
gene-LOC121111483	LOC121111483	uncharacterized LOC121111483	13.448	3.74935	0.014148	0.451871	yes	up	0	0	0.01	0.15	0.12	0.07	0.03	0.05	0	0.00333333	0.07
gene-LOC121111657	LOC121111657	uncharacterized LOC121111657	0.381	-1.39183	0.00490892	0.342353	yes	down	0.26	1.76	1.05	0.65	0.65	0.19	0.67	0.63	0.14	1.02333	0.488333
gene-LOC121112980	LOC121112980	cleavage and polyadenylation specificity factor subunit 1-like, transcript variant X1	1.686	0.753818	0.0108451	0.422814	yes	up	2.06	2.13	1.78	5.63	6.56	1.73	5.21	4.49	1.8	1.99	4.23667
gene-LOC121113091	LOC121113091	uncharacterized LOC121113091	0.446	-1.16629	0.000294417	0.0884458	yes	down	14.07	34.61	44.53	42.97	24.29	11.23	22.55	32.66	8.3	31.07	23.6667
gene-LOC121113111	LOC121113111	uncharacterized LOC121113111	2.515	1.33071	0.00483784	0.342353	yes	up	0.06	0.03	0.05	0.16	0.14	0.13	0.14	0.25	0.06	0.0466667	0.146667
gene-LOC121113143	LOC121113143	uncharacterized LOC121113143	178.114	7.47666	0.0295514	0.526394	yes	up	0	0	0	0	4.73	3.42	4.5	0	0	0	2.10833
gene-LOC121113146	LOC121113146	uncharacterized LOC121113146	0.396	-1.33554	0.00756067	0.383455	yes	down	0.31	0.61	0.94	0.85	0.31	0.07	0.3	0.33	0.09	0.62	0.325
gene-LOC121113178	LOC121113178	uncharacterized LOC121113178	0.508	-0.976542	0.0137359	0.450277	yes	down	6.45	23.9	14.25	14.95	10.16	6.26	12.57	7.58	3.08	14.8667	9.1
gene-LOC121113205	LOC121113205	uncharacterized LOC121113205	24.64	4.62296	0.0261546	0.514881	yes	up	0	0	0	0.94	0	1.91	0.43	0.7	0	0	0.663333
gene-LOC121113206	LOC121113206	uncharacterized LOC121113206, transcript variant X1	33.111	5.04925	0.00412492	0.326555	yes	up	0	0	0	0.13	0	0.21	0.1	0.38	0.24	0	0.176667
gene-LOC121113225	LOC121113225	uncharacterized LOC121113225	2.27	1.18253	0.0367722	0.552924	yes	up	0.34	0.19	0.53	2.88	1.49	0.32	1.12	0.98	0.11	0.353333	1.15
gene-LOC121113226	LOC121113226	uncharacterized LOC121113226	4.94	2.30455	0.0397871	0.553762	yes	up	0.1	0.09	0.04	0.05	0.77	0.73	0.17	0.52	0.18	0.0766667	0.403333
gene-LOC121113256	LOC121113256	inositol 1,4,5-trisphosphate receptor-interacting protein-like 1	21.887	4.45203	0.0159653	0.459926	yes	up	0	0	0	0.09	0.14	0.07	0.01	0	0.01	0	0.0533333
gene-LOC121113263	LOC121113263	uncharacterized LOC121113263	3.699	1.88699	0.0493958	0.573511	yes	up	0.26	0	0.08	0.27	1.8	0.21	0.26	0.89	0.17	0.113333	0.6
gene-LOC121113304	LOC121113304	uncharacterized LOC121113304	2.629	1.39459	0.00196063	0.264006	yes	up	1.02	0.67	1.03	6.12	2.99	4.34	3.61	5.37	0.65	0.906667	3.84667
gene-LOC121113307	LOC121113307	uncharacterized LOC121113307	11.429	3.51465	0.0299464	0.528439	yes	up	0	0.06	0.05	0	0.93	0.11	0.09	2.14	0.18	0.0366667	0.575
gene-LOC121113329	LOC121113329	uncharacterized LOC121113329	1.947	0.961025	0.00288974	0.304728	yes	up	2.49	1.15	2.23	6.39	3.64	2.86	3.26	4.45	2.87	1.95667	3.91167
gene-LOC121113330	LOC121113330	endogenous retrovirus group K member 8 Gag polyprotein-like	14.341	3.84207	0.00467138	0.340026	yes	up	0.05	0.03	0.04	0.02	0.17	0.22	0.08	3.33	0.12	0.04	0.656667
gene-LOC121113406	LOC121113406	uncharacterized LOC121113406	3.226	1.6899	0.0280003	0.519983	yes	up	0.26	0.05	0.04	0.51	0.66	0.54	0.53	0.31	0.11	0.116667	0.443333
gene-LOC121113444	LOC121113444	extensin-like, transcript variant X3	2.912	1.54203	0.026168	0.514881	yes	up	0.15	0.03	0.14	0.4	0.48	0.2	0.6	0.55	0.09	0.106667	0.386667
gene-LOC416147	LOC416147	E3 ubiquitin/ISG15 ligase TRIM25-like	1.977	0.983317	0.0076573	0.383455	yes	up	6.47	7.32	3.63	24.4	28.98	6.75	7.92	17.69	6.25	5.80667	15.3317
gene-LOC417131	LOC417131	centrosome-associated protein 350-like, transcript variant X1	2.072	1.05126	0.018436	0.474044	yes	up	4.96	2.58	1.45	14.88	8.32	5.99	4.69	10.29	2.93	2.99667	7.85
gene-LOC420486	LOC420486	mycocerosic acid synthase-like	6.732	2.75101	0.0479366	0.569425	yes	up	0.01	0.01	0	0.04	0.03	0.04	0.07	0.02	0	0.00666667	0.0333333
gene-LOC420860	LOC420860	transmembrane protein 14C-like, transcript variant X1	0.645	-0.632893	0.0347862	0.546992	yes	down	32.29	52.94	83.3	91.64	58.51	16.93	48.79	42.52	18.32	56.1767	46.1183
gene-LOC421195	LOC421195	protocadherin Fat 4-like, transcript variant X1	9.223	3.20531	0.0118988	0.435447	yes	up	0.02	0	0	0.04	0.04	0.05	0.24	0.15	0.02	0.00666667	0.09
gene-LOC421232	LOC421232	GDNF inducible zinc finger protein 1-like, transcript variant X3	2.485	1.3131	0.0262775	0.514881	yes	up	0.42	0.19	0.95	3.09	2.12	0.43	1.1	2.28	0.21	0.52	1.53833
gene-LOC421740	LOC421740	sulfotransferase family 3A, member 1-like	0.079	-3.66294	0.0191422	0.478691	yes	down	0.71	5.61	0.46	0	0	0	0.74	0.66	0	2.26	0.233333
gene-LOC421892	LOC421892	transcription elongation factor B polypeptide 3-like	12.965	3.6966	0.00369653	0.325922	yes	up	0	0.01	0	0.16	0.11	0.04	0.03	0.02	0.02	0.00333333	0.0633333
gene-LOC423240	LOC423240	uncharacterized LOC423240	0.627	-0.672384	0.0400203	0.553762	yes	down	4.58	5.98	8.55	10.63	7.17	1.62	4.1	7.39	1.44	6.37	5.39167
gene-LOC423893	LOC423893	uncharacterized LOC423893, transcript variant X3	3.308	1.72584	0.00265201	0.290147	yes	up	0.2	0.07	0.15	0.94	0.94	0.23	0.59	1.21	0.06	0.14	0.661667
gene-LOC424014	LOC424014	putative methyltransferase, transcript variant X1	0.516	-0.953175	0.0143267	0.451871	yes	down	54.47	94.23	29.16	55.2	81.58	12.84	32.77	53.39	10.2	59.2867	40.9967
gene-LOC424430	LOC424430	quinone oxidoreductase-like 2	0.606	-0.723456	0.000142572	0.0542549	yes	down	13.28	13.55	19.44	19.99	14.7	5.28	11.97	14.88	4.41	15.4233	11.8717
gene-LOC428505	LOC428505	SUN domain-containing protein 3-like, transcript variant X1	1.942	0.957473	0.0216579	0.489502	yes	up	0.84	0.57	1.26	3.5	3.86	0.74	1.88	3.36	1.04	0.89	2.39667
gene-LOC431060	LOC431060	immunoglobulin superfamily member 1-like, transcript variant X1	6.811	2.76795	0.0449772	0.568265	yes	up	0	0.04	0	0.14	0.2	0.14	0.13	0.17	0	0.0133333	0.13
gene-LOC693265	LOC693265	CMD-4	0.601	-0.734199	0.0213483	0.487723	yes	down	6.42	17.67	20.25	17.94	12.83	4.65	10.49	15.4	4.43	14.78	10.9567
gene-LOC768772	LOC768772	uncharacterized LOC768772	0.485	-1.04435	0.0367089	0.552924	yes	down	13.58	85.07	54.65	43.84	45.16	16.57	47.78	31.9	5.61	51.1	31.81
gene-LOC769729	LOC769729	uncharacterized LOC769729, transcript variant X1	0.538	-0.895552	0.00936267	0.402687	yes	down	15.71	34.53	39.94	37.98	23.3	6.09	26.86	23.51	6.47	30.06	20.7017
gene-LOC770248	LOC770248	uncharacterized LOC770248, transcript variant X1	3.216	1.68541	8.05e-05	0.0395067	yes	up	0.85	1.59	2.76	11.15	6.36	2.79	3.26	4.06	3.15	1.73333	5.12833
gene-LOC770352	LOC770352	uncharacterized LOC770352, transcript variant X2	20.472	4.35556	0.00407471	0.326555	yes	up	0.23	0	0	0.38	1.2	5.38	0.27	0.09	0.47	0.0766667	1.29833
gene-LOC770936	LOC770936	serine/threonine-protein kinase SRPK3-like, transcript variant X1	2.192	1.13221	0.0182439	0.474044	yes	up	1.68	0.48	0.7	3.88	5.77	1.55	1.52	3.75	0.72	0.953333	2.865
gene-LOC771612	LOC771612	mitochondrial fission factor homolog A-like, transcript variant X1	1.671	0.741	0.0211832	0.487723	yes	up	3.07	2.27	2.48	6.27	8.88	3	4.08	5.12	1.29	2.60667	4.77333
gene-LOC776376	LOC776376	C-reactive protein, pentraxin-related	0.3	-1.73647	0.00988478	0.411005	yes	down	1.69	9.78	0.89	3.83	1.79	1.02	1.51	1.39	0.58	4.12	1.68667
gene-LOXL1	LOXL1	lysyl oxidase like 1	0.631	-0.665389	0.0410903	0.556292	yes	down	7.53	14.48	21.55	11.6	15.05	4.77	13.42	18.27	4.22	14.52	11.2217
gene-LRP4	LRP4	LDL receptor related protein 4, transcript variant X1	1.854	0.890554	0.000565081	0.123647	yes	up	1.57	1.37	1.85	5.15	4.53	3.01	3.51	3.68	1.09	1.59667	3.495
gene-LRRC1	LRRC1	leucine rich repeat containing 1, transcript variant X1	0.666	-0.586681	0.0187183	0.476011	yes	down	27.23	39.16	45.54	54.54	29.38	14.31	32.41	30.04	16.11	37.31	29.465
gene-LRRC42	LRRC42	leucine rich repeat containing 42	0.45	-1.15199	0.0126706	0.445898	yes	down	7.19	41.36	31.41	19.35	21.53	6.95	20.63	19.85	3.27	26.6533	15.2633
gene-LRRK1	LRRK1	leucine rich repeat kinase 1, transcript variant X1	2.03	1.02121	0.0261472	0.514881	yes	up	0.38	0.69	0.23	1.31	1.75	1.08	1.15	1.01	0.24	0.433333	1.09
gene-MAB21L2	MAB21L2	mab-21 like 2	0.27	-1.88993	0.0348664	0.546992	yes	down	0.16	1.68	0.56	0.64	0.11	0.2	0.09	0.16	0.23	0.8	0.238333
gene-MALSU1	MALSU1	mitochondrial assembly of ribosomal large subunit 1	0.655	-0.610711	0.0164743	0.468152	yes	down	11.46	26	25.87	28.38	24.86	9.59	14.17	18.06	7.12	21.11	17.03
gene-MAMDC4	MAMDC4	MAM domain containing 4, transcript variant X1	0.129	-2.95988	0.0421118	0.562503	yes	down	0.01	0.24	0.03	0	0.04	0.01	0	0.04	0	0.0933333	0.015
gene-MAP3K20	MAP3K20	mitogen-activated protein kinase kinase kinase 20, transcript variant X1	0.625	-0.67792	0.043247	0.564547	yes	down	14.5	27.7	21.25	17.41	24.88	6.57	17.77	29.54	4.43	21.15	16.7667
gene-MAP7D1	MAP7D1	MAP7 domain containing 1, transcript variant X1	0.423	-1.23993	0.0330833	0.540614	yes	down	3.18	24.14	6.82	7.62	9.17	2.33	10.29	7.05	1.38	11.38	6.30667
gene-MAPK8IP3	MAPK8IP3	mitogen-activated protein kinase 8 interacting protein 3, transcript variant X1	1.629	0.703926	0.0360212	0.550202	yes	up	2.58	2.09	2.69	6.33	7.37	2.08	5.58	8.26	1.01	2.45333	5.105
gene-MAT1A	MAT1A	methionine adenosyltransferase 1A	0.143	-2.81073	0.000177207	0.0593127	yes	down	1.25	7.71	0.8	0.49	1.11	0.36	0.47	1.23	0.06	3.25333	0.62
gene-MBL2	MBL2	mannose binding lectin 2, transcript variant X2	0.034	-4.86108	3.12e-05	0.018824	yes	down	0.33	5.26	0.18	0.05	0.05	0.05	0.2	0.1	0	1.92333	0.075
gene-MCOLN2	MCOLN2	mucolipin 2, transcript variant X1	0.43	-1.21787	0.0257195	0.514881	yes	down	2.75	3.11	1.08	2.09	0.68	0.62	1.45	0.92	0.87	2.31333	1.105
gene-MED15	MED15	mediator complex subunit 15, transcript variant X1	1.515	0.599041	0.0385118	0.553762	yes	up	5.11	4.37	5.68	11.28	14.28	6.85	6.15	10.2	3.68	5.05333	8.74
gene-METTL21A	METTL21A	methyltransferase like 21A, transcript variant 1	0.631	-0.664568	0.0132366	0.445898	yes	down	13.73	21.71	16.07	20.82	17.98	8.1	10.16	13.64	7.51	17.17	13.035
gene-MEX3A	MEX3A	mex-3 RNA binding family member A, transcript variant X1	1.996	0.997086	0.0365654	0.552762	yes	up	0.05	0.09	0.15	0.41	0.33	0.14	0.16	0.31	0.1	0.0966667	0.241667
gene-MFNG	MFNG	MFNG O-fucosylpeptide 3-beta-N-acetylglucosaminyltransferase	2.211	1.14483	0.0247996	0.512061	yes	up	0.3	0.14	0.14	0.41	1.22	0.38	0.42	0.63	0.18	0.193333	0.54
gene-MGAT3	MGAT3	mannosyl (beta-1,4-)-glycoprotein beta-1,4-N-acetylglucosaminyltransferase, transcript variant X1	2.086	1.06042	0.0012707	0.209846	yes	up	4.84	5.93	6.19	13.57	16.07	14.18	13.01	15.9	5.49	5.65333	13.0367
gene-MHCY2B7	MHCY2B7	major histocompatibility complex-Y, class II beta 7, transcript variant X1	5.174	2.37124	0.0176012	0.473285	yes	up	0.07	0	0	0.2	0.21	0.12	0.26	0.26	0.06	0.0233333	0.185
gene-MINA	MINA	MYC induced nuclear antigen	0.589	-0.764416	0.00805719	0.387476	yes	down	8.04	11.43	22.26	18.66	13.15	6.17	8.88	10.99	3.9	13.91	10.2917
gene-MLLT6	MLLT6	MLLT6, PHD finger domain containing, transcript variant X1	1.701	0.766676	0.0133123	0.445898	yes	up	3.06	2.99	2.89	9.74	6.15	5.66	5.05	5.85	2.78	2.98	5.87167
gene-MME	MME	membrane metalloendopeptidase	0.437	-1.19349	0.0306312	0.532843	yes	down	2.99	11.59	9.61	5.82	3.14	3.11	5.26	9.01	0.46	8.06333	4.46667
gene-MMR1L4	MMR1L4	macrophage mannose receptor 1-like 4	4.723	2.23965	0.000492521	0.109134	yes	up	0.38	0.08	0.07	0.78	1.97	0.54	1.72	1.6	0.25	0.176667	1.14333
gene-MOCS2	MOCS2	molybdenum cofactor synthesis 2	0.573	-0.804154	0.0207917	0.486575	yes	down	13.93	30.05	44.42	41.51	26.98	9.63	15.13	24.51	9.38	29.4667	21.19
gene-MPC1L	MPC1L	mitochondrial pyruvate carrier 1-like	0.584	-0.77699	0.015561	0.456628	yes	down	51.68	51.11	93.31	86.27	53.33	29.77	37.9	32.15	24.91	65.3667	44.055
gene-MPEG1	MPEG1	macrophage expressed 1	1.671	0.741063	0.00720639	0.379963	yes	up	1.48	2.22	3.04	7.53	5.16	3.22	4.76	6.09	1.2	2.24667	4.66
gene-MPZL2	MPZL2	myelin protein zero like 2, transcript variant X1	0.437	-1.19589	0.032448	0.537514	yes	down	16.46	119.35	52.26	52.99	28.05	13.38	64.7	38.06	7.97	62.69	34.1917
gene-MRAS	MRAS	muscle RAS oncogene homolog, transcript variant X9	0.502	-0.994417	0.000249182	0.0793078	yes	down	83.21	110.67	206.74	144.9	92.3	42.16	71.77	87.47	41.42	133.54	80.0033
gene-MRPL20	MRPL20	mitochondrial ribosomal protein L20	0.629	-0.668771	0.0172647	0.473285	yes	down	30.69	65.9	81.8	78.42	55.94	18.19	48.2	58.08	19.33	59.4633	46.36
gene-MRPL27	MRPL27	mitochondrial ribosomal protein L27	0.599	-0.740558	0.0126654	0.445898	yes	down	11.3	26.58	27.25	24.62	29.17	9.27	14.46	15.36	5.29	21.71	16.3617
gene-MRPL40	MRPL40	mitochondrial ribosomal protein L40, transcript variant X1	0.565	-0.823333	0.00257669	0.289135	yes	down	19.83	42.68	46.14	42.44	30.92	15.38	23.06	21.58	10.38	36.2167	23.96
gene-MRPL49	MRPL49	mitochondrial ribosomal protein L49, transcript variant X1	0.597	-0.743264	0.0133168	0.445898	yes	down	12.9	25.43	32.21	33.68	25.02	10.06	18.5	22.12	10.21	23.5133	19.9317
gene-MRPL55	MRPL55	mitochondrial ribosomal protein L55, transcript variant X4	0.555	-0.848363	0.0225163	0.495625	yes	down	12.12	32.3	25.91	28.61	29.42	6.52	20.61	14.76	4.75	23.4433	17.445
gene-MRPS15	MRPS15	mitochondrial ribosomal protein S15	0.626	-0.674857	0.0161767	0.461947	yes	down	24.36	54.09	63.36	62.44	41.61	18.38	33.49	40.37	17.59	47.27	35.6467
gene-MRPS31	MRPS31	mitochondrial ribosomal protein S31, transcript variant X1	0.627	-0.673247	0.00425333	0.326555	yes	down	17.27	28.77	35.01	29.32	37.41	10.94	21.4	25.42	5.95	27.0167	21.74
gene-MRPS36	MRPS36	mitochondrial ribosomal protein S36, transcript variant X1	0.606	-0.723283	0.00487995	0.342353	yes	down	16.15	24.64	31.91	34.98	21.55	8.53	18.7	19.65	7.74	24.2333	18.525
gene-MSMP	MSMP	microseminoprotein, prostate associated, transcript variant X1	5.227	2.38599	0.0287318	0.521732	yes	up	0.08	0.02	0	0.23	0.08	0.11	0.1	0.47	0.03	0.0333333	0.17
gene-MT4	MT4	metallothionein 4	0.449	-1.15595	0.0392885	0.553762	yes	down	83.68	540.09	222.44	245.58	159.6	119.6	93.65	104.43	106.03	282.07	138.148
gene-MTTPL	MTTPL	microsomal triglyceride transfer protein-like	0.017	-5.90244	1.52e-07	0.000222323	yes	down	0.63	2.94	0.16	0.05	0.05	0	0.06	0	0	1.24333	0.0266667
gene-MUC4	MUC4	mucin 4, cell surface associated, transcript variant X1	13.776	3.78413	0.0453269	0.568309	yes	up	0	0	0	0	0.02	0.06	0.03	0.03	0	0	0.0233333
gene-MYH11	MYH11	myosin, heavy chain 11, smooth muscle	0.477	-1.06767	0.0391354	0.553762	yes	down	68.66	282.1	216.78	100.56	182.52	36.12	179.02	198.14	18.01	189.18	119.062
gene-MYL6	MYL6	myosin, light chain 6, alkali, smooth muscle and non-muscle, transcript variant X1	0.563	-0.828827	0.00205965	0.269357	yes	down	643.16	1658.29	1467.77	1430.79	1236.77	407.66	989.98	1053.45	290.54	1256.41	901.532
gene-MYL9	MYL9	myosin, light chain 9, regulatory, transcript variant X2	0.386	-1.37444	0.00729126	0.381598	yes	down	211.53	999.05	887.35	411.65	496.76	102.43	570.5	505.15	59.63	699.31	357.687
gene-MYLK	MYLK	myosin light chain kinase, transcript variant 1	0.532	-0.910979	0.0352317	0.548205	yes	down	38.12	105.9	118.96	48.99	83.61	16.88	74.51	83.83	9.57	87.66	52.8983
gene-MYO5A	MYO5A	myosin VA	1.89	0.91834	0.000816298	0.157025	yes	up	3.37	5.39	7.29	15.81	13.96	7.44	9.55	8.5	2.35	5.35	9.60167
gene-MZT1	MZT1	mitotic spindle organizing protein 1	0.619	-0.691011	0.0308976	0.534065	yes	down	7.2	11.95	15.32	14.46	14.66	3.66	8.15	13.04	1.71	11.49	9.28
gene-NAA20	NAA20	N(alpha)-acetyltransferase 20, NatB catalytic subunit	0.579	-0.787538	0.0122835	0.443346	yes	down	7.17	10.37	22.81	17.26	11.04	4.32	9.41	10.92	3.97	13.45	9.48667
gene-NAALADL2	NAALADL2	N-acetylated alpha-linked acidic dipeptidase like 2, transcript variant X1	2.094	1.06625	0.0194971	0.479437	yes	up	1.93	1.19	0.97	6.46	4.15	2.86	2.31	2.1	1.29	1.36333	3.195
gene-NANOS1	NANOS1	nanos C2HC-type zinc finger 1, transcript variant X1	0.483	-1.04911	0.038457	0.553762	yes	down	4.84	25.05	10.44	13.22	10.13	4.25	13.66	9.77	1.45	13.4433	8.74667
gene-NCBP2AS2	NCBP2AS2	NCBP2 antisense 2 (head to head)	0.552	-0.857435	0.0461749	0.569041	yes	down	3.99	11.62	14.55	15.64	6.33	3.5	5.86	6.68	3.04	10.0533	6.84167
gene-NCKAP1L	NCKAP1L	NCK associated protein 1 like	1.718	0.780775	0.00712185	0.379242	yes	up	0.74	0.75	0.61	1.69	2.1	1.12	1.46	2.02	0.53	0.7	1.48667
gene-NCS1	NCS1	neuronal calcium sensor 1, transcript variant X1	0.449	-1.15433	0.0200351	0.483745	yes	down	35.05	43.97	126.96	70.19	49.5	10.25	53	87.44	13.41	68.66	47.2983
gene-NDUFA11	NDUFA11	NADH:ubiquinone oxidoreductase subunit A11, transcript variant X1	0.644	-0.635138	0.039664	0.553762	yes	down	26.94	44.01	65.35	72	38.28	19.44	32.83	34.84	17.81	45.4333	35.8667
gene-NDUFA4	NDUFA4	NDUFA4, mitochondrial complex associated	0.657	-0.60691	0.0204302	0.484594	yes	down	132.92	200.84	288.68	300.81	175.41	83.31	147.45	188.05	84.71	207.48	163.29
gene-NDUFA5	NDUFA5	NADH:ubiquinone oxidoreductase subunit A5	0.576	-0.794638	0.0107642	0.422814	yes	down	29.03	66.32	82.95	88.81	46.7	20.15	41.96	49.38	14.12	59.4333	43.52
gene-NDUFA6	NDUFA6	NADH:ubiquinone oxidoreductase subunit A6	0.653	-0.614341	0.0116739	0.432767	yes	down	77.45	87.41	150.42	148.52	100.27	50.43	68.26	96.02	39	105.093	83.75
gene-NDUFA7	NDUFA7	NADH:ubiquinone oxidoreductase subunit A7	0.644	-0.635045	0.0396358	0.553762	yes	down	55.56	92.07	134.1	164.49	78.81	32.76	78.43	76.23	29.83	93.91	76.7583
gene-NDUFA9	NDUFA9	NADH:ubiquinone oxidoreductase subunit A9	0.567	-0.818353	0.0148192	0.453305	yes	down	99.3	197.44	235.02	261.97	124.9	48.35	113.99	139.37	62.77	177.253	125.225
gene-NDUFAB1	NDUFAB1	NADH:ubiquinone oxidoreductase subunit AB1	0.568	-0.816063	0.0131495	0.445898	yes	down	22.15	42.96	60.39	64.53	35.08	10.98	26.63	33.42	12.11	41.8333	30.4583
gene-NDUFB1	NDUFB1	NADH:ubiquinone oxidoreductase subunit B1, transcript variant 3	0.578	-0.791983	0.00425264	0.326555	yes	down	107.76	190.9	267.01	263.63	154.54	60.26	134.51	139.06	58.49	188.557	135.082
gene-NDUFB3	NDUFB3	NADH:ubiquinone oxidoreductase subunit B3, transcript variant X1	0.643	-0.637835	0.0255778	0.514881	yes	down	58.8	98.67	151.24	162.11	90.2	44.9	79.33	85.39	40.02	102.903	83.6583
gene-NDUFB5	NDUFB5	NADH:ubiquinone oxidoreductase subunit B5	0.64	-0.643741	0.02757	0.517638	yes	down	58.75	104.82	146.15	159.46	99.42	40.78	63.64	81.65	39.6	103.24	80.7583
gene-NDUFC2	NDUFC2	NADH dehydrogenase (ubiquinone) 1, subcomplex unknown, 2, 14.5kDa	0.638	-0.648595	0.0171537	0.473285	yes	down	90.15	114.27	179.23	206.01	130.71	48.26	88.56	93.71	47.23	127.883	102.413
gene-NDUFS1	NDUFS1	NADH:ubiquinone oxidoreductase subunit S1	0.654	-0.613557	0.0319275	0.537514	yes	down	96.43	160.43	209.61	233.25	139.54	59.04	114.71	117.1	67.13	155.49	121.795
gene-NDUFV2	NDUFV2	NADH:ubiquinone oxidoreductase core subunit V2	0.653	-0.615679	0.0222138	0.49366	yes	down	36.55	92.78	91.22	93.2	72.46	31.21	62.74	63.52	25.37	73.5167	58.0833
gene-NEBL	NEBL	nebulette, transcript variant X4	1.991	0.993779	0.0438978	0.565854	yes	up	0.42	0.23	0.47	2.63	0.98	0.52	0.6	1.16	0.48	0.373333	1.06167
gene-NECAB2	NECAB2	N-terminal EF-hand calcium binding protein 2, transcript variant X1	0.376	-1.41259	0.00600827	0.362672	yes	down	5.83	7.71	20.67	7.59	5.81	1.27	4.94	13.01	1.45	11.4033	5.67833
gene-NEDD8	NEDD8	NEDD8 ubiquitin like modifier, transcript variant X1	0.618	-0.694938	0.0129445	0.445898	yes	down	81.71	145.63	177.01	215.09	158.61	41.84	103.01	111	36.17	134.783	110.953
gene-NEXN	NEXN	nexilin F-actin binding protein, transcript variant X3	0.412	-1.27917	0.0447571	0.568181	yes	down	1.43	10.04	3.03	2.2	3.46	0.8	4.92	3.36	0.28	4.83333	2.50333
gene-NFATC2	NFATC2	nuclear factor of activated T-cells 2, transcript variant X1	1.592	0.670525	0.00106564	0.190347	yes	up	4.58	5.1	7.4	9.53	13.84	6.47	7.95	6.51	2.9	5.69333	7.86667
gene-NFKBIZ	NFKBIZ	NFKB inhibitor zeta, transcript variant X1	1.646	0.718559	0.0425609	0.563083	yes	up	1.18	1.25	0.69	2.61	2.55	1.17	3.3	2.62	0.67	1.04	2.15333
gene-NGB	NGB	neuroglobin, transcript variant X1	3.813	1.93081	0.0227945	0.497186	yes	up	0.46	0.21	0.94	1.62	0.78	0.43	0.31	6.49	0.49	0.536667	1.68667
gene-NHEJ1	NHEJ1	non-homologous end joining factor 1, transcript variant X1	1.669	0.739134	0.0246692	0.511651	yes	up	0.6	1.12	1.11	2.04	2.43	1.04	1.06	1.5	0.86	0.943333	1.48833
gene-NHLRC2	NHLRC2	NHL repeat containing 2, transcript variant X1	1.504	0.58854	0.0262805	0.514881	yes	up	3.17	2.38	2.09	5.55	7.5	2.95	4.03	6.23	2.17	2.54667	4.73833
gene-NKTR	NKTR	natural killer cell triggering receptor, transcript variant X1	1.556	0.637708	0.0472115	0.569041	yes	up	8.98	5.09	5.49	14.01	20.3	10.15	10.16	18.1	5.35	6.52	13.0117
gene-NLRC3	NLRC3	NLR family CARD domain containing 3, transcript variant X1	1.753	0.810153	0.00383548	0.325922	yes	up	0.28	0.49	0.41	1.39	1.06	0.42	0.97	1.16	0.29	0.393333	0.881667
gene-NLRC5	NLRC5	NLR family CARD domain containing 5	1.793	0.842667	0.0426042	0.563083	yes	up	0.51	0.31	0.44	0.77	1.48	0.41	1.49	1.42	0.25	0.42	0.97
gene-NMNAT3	NMNAT3	nicotinamide nucleotide adenylyltransferase 3, transcript variant X1	5.95	2.57277	0.00495604	0.343472	yes	up	0.19	0.01	0.02	0.52	0.42	0.17	0.27	1.07	0.21	0.0733333	0.443333
gene-NPAS3	NPAS3	neuronal PAS domain protein 3, transcript variant X1	1.859	0.894264	0.0368025	0.552924	yes	up	0.37	0.19	0.43	0.75	1.01	0.41	0.58	1.6	0.24	0.33	0.765
gene-NPAS4	NPAS4	neuronal PAS domain protein 4, transcript variant X1	31.32	4.96899	0.0421556	0.562503	yes	up	0	0	0	0.73	0	0	0	0.12	0.35	0	0.2
gene-NPB	NPB	neuropeptide B	0.624	-0.680203	0.0490725	0.572676	yes	down	3.03	3.3	4.62	5.32	4.12	1.54	1.87	2.93	1.45	3.65	2.87167
gene-NPR1	NPR1	natriuretic peptide receptor A/guanylate cyclase A (atrionatriuretic peptide receptor A), transcript variant X2	3.798	1.92532	0.00717466	0.379963	yes	up	0.04	0.01	0.01	0.1	0.17	0.08	0.09	0.13	0.02	0.02	0.0983333
gene-NPTX2	NPTX2	neuronal pentraxin 2, transcript variant X1	0.626	-0.676827	0.01944	0.479437	yes	down	44.39	44.19	48.17	64.94	40.33	12.37	46.99	52.58	10.89	45.5833	38.0167
gene-NPY1R	NPY1R	neuropeptide Y receptor Y1	2.303	1.20331	0.0356219	0.549589	yes	up	0.15	0.19	0.15	0.55	0.65	0.12	0.34	1.77	0.05	0.163333	0.58
gene-NSUN7	NSUN7	NOP2/Sun RNA methyltransferase family member 7, transcript variant X4	1.954	0.966639	0.0230415	0.498568	yes	up	2.89	1.77	1.78	9.21	11.15	3.34	4.37	7.5	0.88	2.14667	6.075
gene-NT5C1B	NT5C1B	5'-nucleotidase, cytosolic IB	0.552	-0.858543	0.0234189	0.50026	yes	down	22.42	14.89	17.38	15.63	25.62	3.68	15.23	20.66	3.35	18.23	14.0283
gene-NUDT5	NUDT5	nudix hydrolase 5, transcript variant 1	0.643	-0.637987	0.00574257	0.359013	yes	down	13.05	22.06	26.84	27.74	20.91	7.2	16.41	21.83	5.24	20.65	16.555
gene-NUDT8	NUDT8	nudix hydrolase 8	0.604	-0.726212	0.0492787	0.573511	yes	down	4.57	11.42	8.27	14.7	7.34	3.04	5.25	6.26	1.9	8.08667	6.415
gene-NUP210L	NUP210L	nucleoporin 210 like, transcript variant X1	1.886	0.915231	0.0446783	0.568181	yes	up	0.71	1.75	2.48	9.12	5.25	1.08	4.01	2.72	2	1.64667	4.03
gene-NUS1	NUS1	NUS1 dehydrodolichyl diphosphate synthase subunit, transcript variant X1	0.651	-0.618338	0.0189719	0.477885	yes	down	35.64	55.45	66.55	86.6	43.64	21.71	33.44	43.42	19.67	52.5467	41.4133
gene-OASL	OASL	2'-5'-oligoadenylate synthetase like	2.336	1.22409	0.0436272	0.564547	yes	up	8.89	20.24	7.34	48.5	138.73	9.88	28.15	26.4	5.97	12.1567	42.9383
gene-OGFR	OGFR	opioid growth factor receptor, transcript variant X2	1.727	0.788517	0.00525102	0.347012	yes	up	1.56	1.86	1.36	4.68	6.6	2.22	2.73	4.16	0.95	1.59333	3.55667
gene-ORAOV1	ORAOV1	oral cancer overexpressed 1, transcript variant X1	0.587	-0.768377	0.0330225	0.540614	yes	down	10.8	16.68	22.41	17.39	19.23	14.62	7.73	12.2	3.89	16.63	12.51
gene-OSGIN1	OSGIN1	oxidative stress induced growth inhibitor 1, transcript variant X10	0.384	-1.38166	0.0059133	0.360366	yes	down	12.83	64.81	31.25	36.05	29.28	3.89	11.99	25.69	4.59	36.2967	18.5817
gene-OSR1	OSR1	odd-skipped related transciption factor 1, transcript variant X1	0.474	-1.07567	0.0433739	0.564547	yes	down	2.37	5.89	10.95	3.32	6.63	2.26	2.76	7.4	0.45	6.40333	3.80333
gene-OST4	OST4	oligosaccharyltransferase complex subunit 4, non-catalytic, transcript variant X1	0.584	-0.775586	0.013774	0.45068	yes	down	711.67	1360.37	1557.51	1819.38	871.15	483.2	761.02	899.94	436.16	1209.85	878.475
gene-OSTN	OSTN	osteocrin, transcript variant X1	0.33	-1.59805	0.00191021	0.261237	yes	down	3.74	7.45	13.74	4.71	4.3	0.47	4.16	5.32	0.62	8.31	3.26333
gene-OTUD1	OTUD1	OTU deubiquitinase 1	1.984	0.988646	0.0050913	0.3467	yes	up	10.21	14.92	14.62	50.09	33.48	10.12	55.19	32.99	14.33	13.25	32.7
gene-OVCH1	OVCH1	ovochymase 1, transcript variant X2	3.735	1.90093	0.0113198	0.427975	yes	up	0.75	2.06	1.73	1.19	1.29	10.91	14.5	3.2	1.21	1.51333	5.38333
gene-OVODB1	OVODB1	ovodefensin B1	0.189	-2.40172	0.000812813	0.157025	yes	down	1092	5670.94	8196.34	1024.85	1993.99	10.06	2384.46	1981.44	373.58	4986.43	1294.73
gene-P2RX7	P2RX7	purinergic receptor P2X 7	1.8	0.847886	0.0057889	0.360366	yes	up	25.81	25.66	14.12	66	79.14	27.69	53.19	39.99	24.14	21.8633	48.3583
gene-P2RY10	P2RY10	P2Y receptor family member 10	2.051	1.03634	0.0359209	0.550202	yes	up	0.23	0.54	0.61	1.41	0.94	0.96	1.91	0.86	0.37	0.46	1.075
gene-P2RY8	P2RY8	purinergic receptor P2Y8, transcript variant X2	1.924	0.944436	0.00654505	0.372881	yes	up	0.34	0.43	0.51	1.58	1.26	0.43	1.21	1.99	0.77	0.426667	1.20667
gene-PAH	PAH	phenylalanine hydroxylase	0.006	-7.43214	0.0258552	0.514881	yes	down	0.43	3.4	0	0	0	0	0	0	0	1.27667	0
gene-PAM16	PAM16	presequence translocase associated motor 16 homolog	0.609	-0.71599	0.014441	0.453305	yes	down	35.54	72.33	96	109.61	54.64	25.53	45.91	52.18	18.91	67.9567	51.13
gene-PANK1	PANK1	pantothenate kinase 1, transcript variant X1	0.599	-0.74036	0.00225206	0.277621	yes	down	16.24	31.86	38.3	39.79	25.1	8.27	19.21	23.51	7.69	28.8	20.595
gene-PAQR9	PAQR9	progestin and adipoQ receptor family member 9	0.191	-2.38643	0.00339253	0.321007	yes	down	0.05	0.23	0.04	0.07	0.01	0.01	0.03	0.04	0	0.106667	0.0266667
gene-PARP14	PARP14	poly(ADP-ribose) polymerase family member 14	1.803	0.850778	0.00564615	0.358001	yes	up	3.87	4.72	3.23	11.23	21.48	4.49	7.76	11.01	2.79	3.94	9.79333
gene-PCP4	PCP4	Purkinje cell protein 4	0.368	-1.44203	0.00732459	0.381598	yes	down	13.21	98.16	38.14	25.3	31.56	13.68	30.52	35.46	2.18	49.8367	23.1167
gene-PDE8A	PDE8A	phosphodiesterase 8A, transcript variant X6	0.657	-0.606445	0.00619633	0.363615	yes	down	5.82	11.7	8.46	9.48	8.99	3.34	8.25	7.91	2.51	8.66	6.74667
gene-PDK4	PDK4	pyruvate dehydrogenase kinase 4	7.587	2.92358	0.0226911	0.497186	yes	up	3.35	2.68	3.18	12.52	1.72	1.18	55.05	5.06	40.67	3.07	19.3667
gene-PDPN	PDPN	podoplanin, transcript variant X1	0.53	-0.91507	0.0130138	0.445898	yes	down	3.44	2.45	8.54	3.69	4.34	1.64	3.2	4.42	1.21	4.81	3.08333
gene-PFKFB2	PFKFB2	6-phosphofructo-2-kinase/fructose-2,6-biphosphatase 2, transcript variant X1	1.62	0.69556	0.0399864	0.553762	yes	up	3.41	3.17	2.82	12.35	5.53	3.51	5.07	4.84	3.63	3.13333	5.82167
gene-PGF	PGF	placental growth factor, transcript variant X2	0.259	-1.9488	0.00973043	0.409872	yes	down	0.53	2.04	0.83	0.24	0.09	0.39	0.74	0.4	0.08	1.13333	0.323333
gene-PGM5	PGM5	phosphoglucomutase 5	0.569	-0.81239	0.0452741	0.568265	yes	down	14.26	51.27	34.89	24.45	34.84	13.3	34.01	31.16	5.16	33.4733	23.82
gene-PHC3	PHC3	polyhomeotic homolog 3, transcript variant X2	1.597	0.675459	0.0374862	0.553762	yes	up	1.97	0.8	0.9	3.06	3.96	1.19	2.32	2.8	0.73	1.22333	2.34333
gene-PHLDA2	PHLDA2	pleckstrin homology like domain family A member 2	3.555	1.83004	0.0133222	0.445898	yes	up	11.97	19.32	13.31	41.51	17.92	31.18	128.44	17.82	60.51	14.8667	49.5633
gene-PHPT1	PHPT1	phosphohistidine phosphatase 1, transcript variant 1	0.604	-0.728046	0.012702	0.445898	yes	down	18.21	43.04	36.21	40.83	30.77	12.06	26.34	20.75	11.37	32.4867	23.6867
gene-PI3	PI3	peptidase inhibitor 3	0.331	-1.59421	0.0401476	0.553762	yes	down	2.33	6.38	17.8	3.94	1.82	1.62	9.8	3.59	0.37	8.83667	3.52333
gene-PIGR	PIGR	polymeric immunoglobulin receptor	5.996	2.58404	0.034334	0.546992	yes	up	11.89	10.88	7.1	120.81	8.59	148.64	4.36	9.03	35.35	9.95667	54.4633
gene-PIK3R5	PIK3R5	phosphoinositide-3-kinase regulatory subunit 5, transcript variant X3	5.427	2.44008	0.00520754	0.347012	yes	up	0.55	0.33	0.36	0.98	1.12	6.16	1.1	0.93	1.06	0.413333	1.89167
gene-PIN4	PIN4	peptidylprolyl cis/trans isomerase, NIMA-interacting 4	0.661	-0.598247	0.0148653	0.453305	yes	down	106.54	126.83	158.2	186.11	132.8	52.09	95.35	102.98	59.73	130.523	104.843
gene-PITPNM1	PITPNM1	phosphatidylinositol transfer protein membrane associated 1	0.519	-0.945803	0.0399976	0.553762	yes	down	3.72	12.94	3.82	5.63	6.67	2.03	7.31	4.86	1.13	6.82667	4.605
gene-PITPNM3	PITPNM3	PITPNM family member 3, transcript variant X1	1.73	0.790547	0.0350395	0.547948	yes	up	0.86	0.44	0.62	2.34	2.24	0.46	1	1.74	0.42	0.64	1.36667
gene-PLA2G10	PLA2G10	phospholipase A2 group X, transcript variant X3	2.186	1.128	0.00561283	0.358001	yes	up	0.84	0.46	0.79	1.9	2.11	1.21	1.58	1.87	0.41	0.696667	1.51333
gene-PLA2G12B	PLA2G12B	phospholipase A2 group XIIB, transcript variant X1	0.195	-2.35642	0.0187826	0.476011	yes	down	0.06	0.53	0.1	0.09	0	0.04	0.09	0.07	0.02	0.23	0.0516667
gene-PLCB1	PLCB1	phospholipase C beta 1, transcript variant X1	1.752	0.809052	0.00665286	0.372881	yes	up	1.8	1.98	1.93	5.61	4.71	3.17	5.7	3.15	1.35	1.90333	3.94833
gene-PLCH1	PLCH1	phospholipase C eta 1, transcript variant X2	2.002	1.00113	0.0240565	0.506751	yes	up	1.27	0.25	1.04	2.91	3.08	1.24	1.67	3.21	0.88	0.853333	2.165
gene-PLEKHG7	PLEKHG7	pleckstrin homology and RhoGEF domain containing G7	2.497	1.32036	0.0463412	0.569041	yes	up	4.24	2.34	2.08	2.14	17.52	4.95	11.23	21.42	1.37	2.88667	9.77167
gene-PLEKHS1	PLEKHS1	pleckstrin homology domain containing S1, transcript variant X1	3.855	1.94687	0.0149825	0.453305	yes	up	0.47	0.68	0.61	9.23	2.29	2.55	1.1	0.21	0.84	0.586667	2.70333
gene-PLK2	PLK2	polo like kinase 2	4.312	2.10851	0.0275684	0.517638	yes	up	14.28	4.67	3.76	8.23	15.28	5.22	41.99	20.46	68.3	7.57	26.58
gene-PLN	PLN	phospholamban, transcript variant 1	0.58	-0.785865	0.0351622	0.547948	yes	down	85.72	56.12	112.07	61.85	60.19	22.35	51.18	117.22	32.71	84.6367	57.5833
gene-PMAIP1	PMAIP1	phorbol-12-myristate-13-acetate-induced protein 1	5.311	2.40911	0.0158168	0.458542	yes	up	0.34	0	0.09	0.85	0.85	0.54	0.96	0.82	0.79	0.143333	0.801667
gene-PMLL	PMLL	promyelocytic leukemia-like, transcript variant X1	1.759	0.81437	0.00719926	0.379963	yes	up	1.09	2.31	1.31	5.55	6.81	1.6	2.97	4.03	1.15	1.57	3.685
gene-POU2F1	POU2F1	POU class 2 homeobox 1, transcript variant X1	1.647	0.719403	0.0223342	0.49366	yes	up	1.11	0.66	0.86	2.47	1.98	1.58	1.62	1.89	0.74	0.876667	1.71333
gene-PPFIA4	PPFIA4	PTPRF interacting protein alpha 4, transcript variant X1	2.843	1.50738	0.0237564	0.502241	yes	up	0.31	0.45	0.87	4.03	4.36	0.18	2.4	1.26	0.13	0.543333	2.06
gene-PPP1R1C	PPP1R1C	protein phosphatase 1 regulatory inhibitor subunit 1C, transcript variant X3	0.063	-3.99593	0.0189835	0.477885	yes	down	0.1	0.38	0.22	0	0.08	0	0	0	0	0.233333	0.0133333
gene-PPP1R27	PPP1R27	protein phosphatase 1 regulatory subunit 27	11.792	3.55972	0.0351325	0.547948	yes	up	0	0	0	0.31	0.12	0.43	0.19	0.23	0.1	0	0.23
gene-PPY	PPY	pancreatic polypeptide	0.457	-1.12958	0.0408191	0.556292	yes	down	21.84	45.29	106.02	71	21.33	24.26	29.74	15.91	16.72	57.7167	29.8267
gene-PRDX1	PRDX1	peroxiredoxin 1	0.567	-0.819583	0.00165249	0.241426	yes	down	321.93	670.17	768.62	682.51	659.48	185.16	395.25	545.48	120.34	586.907	431.37
gene-PRDX4	PRDX4	peroxiredoxin 4, transcript variant X1	0.666	-0.587149	0.0472358	0.569041	yes	down	93.69	160.82	257.25	261.07	119.4	93.07	94.87	133.99	54.65	170.587	126.175
gene-PROZ	PROZ	protein Z, vitamin K dependent plasma glycoprotein	0.056	-4.1598	0.0161135	0.461503	yes	down	0.15	0.65	0.06	0	0	0	0.1	0	0	0.286667	0.0166667
gene-PRXL2A	PRXL2A	peroxiredoxin like 2A, transcript variant 2	0.633	-0.660478	0.0258131	0.514881	yes	down	9.83	17.53	14.07	18.93	15.37	3.16	9.53	13.53	6.22	13.81	11.1233
gene-PSENEN	PSENEN	presenilin enhancer, gamma-secretase subunit, transcript variant X1	0.665	-0.587717	0.0390865	0.553762	yes	down	6.47	9.1	14.22	13.2	11.53	4.97	8.25	6.04	3.64	9.93	7.93833
gene-PSME1	PSME1	proteasome activator subunit 1, transcript variant X1	1.645	0.717976	0.00398131	0.326555	yes	up	22.21	24.22	38.78	83.28	68.25	30.49	47.52	68.85	33.23	28.4033	55.27
gene-PSTPIP2	PSTPIP2	proline-serine-threonine phosphatase interacting protein 2, transcript variant X1	0.355	-1.49419	0.00166881	0.241426	yes	down	2.5	5.11	7.41	2.68	1.12	1.05	3.16	2.06	1.39	5.00667	1.91
gene-PTCHD3	PTCHD3	patched domain-containing protein 3	1.809	0.855329	0.0402728	0.553762	yes	up	0.44	0.35	0.39	1.11	1.27	0.28	1.36	1.35	0.2	0.393333	0.928333
gene-PTGES3	PTGES3	prostaglandin E synthase 3	0.571	-0.80918	0.00662308	0.372881	yes	down	173.63	115.4	168.99	138.06	138.15	56.87	99.18	211.19	37.5	152.673	113.492
gene-PTP4A2	PTP4A2	protein tyrosine phosphatase 4A2, transcript variant X8	0.57	-0.811138	0.0142891	0.451871	yes	down	37.9	107.03	101.16	91.21	60.75	33.17	66.59	45.2	26.37	82.03	53.8817
gene-PTPRC	PTPRC	protein tyrosine phosphatase, receptor type C	1.531	0.614703	0.00675939	0.372881	yes	up	2.46	2.51	2.03	5.27	6.22	2.51	5.52	5.65	1.65	2.33333	4.47
gene-PTPRK	PTPRK	protein tyrosine phosphatase, receptor type K, transcript variant X10	1.549	0.630892	0.0242776	0.508575	yes	up	9.15	11.05	8.66	21.93	23.65	9.78	21.67	16.09	10.82	9.62	17.3233
gene-PTPRT	PTPRT	protein tyrosine phosphatase, receptor type T, transcript variant X1	3.056	1.61176	0.00943984	0.40401	yes	up	0.74	0.74	0.37	9.58	2.61	0.77	2.82	1.02	0.44	0.616667	2.87333
gene-PTRF	PTRF	polymerase I and transcript release factor	0.559	-0.839321	0.00823994	0.388962	yes	down	58.94	109.86	138.1	76.43	91.05	31.1	82.54	127.47	21.32	102.3	71.6517
gene-PUSL1	PUSL1	pseudouridylate synthase-like 1, transcript variant X1	1.738	0.797247	0.0322397	0.537514	yes	up	5.41	2.43	2.8	9.71	11.46	5.24	6.21	7.06	2.33	3.54667	7.00167
gene-PYGO2	PYGO2	pygopus family PHD finger 2	0.651	-0.620052	0.0335224	0.541584	yes	down	5.58	8.75	9.41	10.33	9.51	3.15	4.8	5.4	3.79	7.91333	6.16333
gene-QRICH2	QRICH2	glutamine rich 2, transcript variant X2	1.765	0.819381	0.0499216	0.576654	yes	up	1.42	0.9	1.13	7.01	3.6	0.89	2.32	3.07	0.59	1.15	2.91333
gene-RAB18L	RAB18L	ras-related protein Rab-18-B-like	0.205	-2.28796	0.00186127	0.258114	yes	down	3.01	20.34	67.41	7.67	13.51	3.31	11.4	8.72	0.48	30.2533	7.515
gene-RAB36	RAB36	RAB36, member RAS oncogene family, transcript variant X4	1.741	0.799695	0.0473941	0.569041	yes	up	3.2	2.19	1.75	13.6	7.23	1.83	4.55	7.47	1.33	2.38	6.00167
gene-RABIF	RABIF	RAB interacting factor	0.628	-0.67225	0.0205692	0.485339	yes	down	19.19	20.91	22.22	34.59	12.57	10.91	12.14	18.06	6.01	20.7733	15.7133
gene-RANBP17	RANBP17	RAN binding protein 17	1.698	0.763882	0.0107361	0.422814	yes	up	1.76	1.4	1.5	2.26	3.42	4.17	2.02	2.99	1.24	1.55333	2.68333
gene-RARS2	RARS2	arginyl-tRNA synthetase 2, mitochondrial, transcript variant X1	1.719	0.781182	0.0300969	0.529494	yes	up	3.44	4.44	5.3	10.05	9.72	4.35	10.34	8.09	2.17	4.39333	7.45333
gene-RASSF6	RASSF6	Ras association domain family member 6, transcript variant X4	0.628	-0.67027	0.0450117	0.568265	yes	down	13.27	20.59	24.09	30.51	13.08	4.67	18.27	21.13	5.22	19.3167	15.48
gene-RBP1	RBP1	retinol binding protein 1, transcript variant X1	5.556	2.474	0.0389981	0.553762	yes	up	0.2	0	0.01	0.19	0.16	0.32	0.1	0.99	0	0.07	0.293333
gene-RBP4A	RBP4A	retinol binding protein 4 A, plasma, transcript variant X1	0.012	-6.40688	5.38e-06	0.0052322	yes	down	5.57	82.81	3.7	3.41	0.12	0.11	0.22	0.38	0	30.6933	0.706667
gene-RBPMS2	RBPMS2	RNA binding protein, mRNA processing factor 2	0.492	-1.02306	0.0412771	0.557795	yes	down	4.27	10.85	13.88	6.32	10.39	1.79	9.85	8.7	0.84	9.66667	6.315
gene-RDH11	RDH11	retinol dehydrogenase 11 (all-trans/9-cis/11-cis)	0.643	-0.637445	0.00410577	0.326555	yes	down	22.71	39.67	46.8	50.84	34.98	14.71	25.4	39.89	10.49	36.3933	29.385
gene-RDH16	RDH16	retinol dehydrogenase 16 (all-trans)	0.543	-0.881516	0.00507789	0.3467	yes	down	10.71	11.84	16.29	12.11	8.14	3.12	12.29	13.79	3.31	12.9467	8.79333
gene-REEP1	REEP1	receptor accessory protein 1, transcript variant X1	0.5	-0.999654	0.0452859	0.568265	yes	down	23.05	17.97	50.4	28.52	24.88	2.29	21.55	32.97	5.53	30.4733	19.29
gene-REN	REN	renin, transcript variant X1	10.62	3.40873	0.0413619	0.558242	yes	up	0	0.02	0.03	0	1.06	0.28	0.25	0.19	0	0.0166667	0.296667
gene-RFWD3	RFWD3	ring finger and WD repeat domain 3, transcript variant X1	1.731	0.791313	0.00382105	0.325922	yes	up	1.13	1.42	1.01	3.05	3.23	1.67	3.24	2.51	1.1	1.18667	2.46667
gene-RGCC	RGCC	regulator of cell cycle, transcript variant X1	0.371	-1.43003	0.000436884	0.0993202	yes	down	2.65	7.34	9.22	5.42	4.83	1.12	2.59	3.95	0.77	6.40333	3.11333
gene-RGS9BP	RGS9BP	regulator of G-protein signaling 9 binding protein	0.449	-1.15536	0.0346841	0.546992	yes	down	0.5	3.75	1.07	1.08	1.36	0.39	1.37	1.24	0.41	1.77333	0.975
gene-RHBG	RHBG	Rh family B glycoprotein	1.936	0.952964	0.0189105	0.477885	yes	up	3.22	3.67	3.09	8.54	13.53	7.29	5.35	5.39	3.67	3.32667	7.295
gene-RIDA	RIDA	reactive intermediate imine deaminase A homolog	0.64	-0.643995	0.00628581	0.364348	yes	down	29.24	48.05	36.97	51.47	41.74	12.28	37.22	34.13	11.61	38.0867	31.4083
gene-RIF1	RIF1	replication timing regulatory factor 1, transcript variant X1	2.133	1.09276	0.000313292	0.0899045	yes	up	1.05	1.54	1.35	3.55	6.11	2.87	2.39	3.98	1.33	1.31333	3.37167
gene-RIMBP2	RIMBP2	RIMS binding protein 2, transcript variant X1	2.34	1.22681	0.0172153	0.473285	yes	up	0.49	0.3	0.72	1.78	3.65	0.94	1.84	1.46	0.17	0.503333	1.64
gene-RIMKLB	RIMKLB	ribosomal modification protein rimK like family member B, transcript variant X1	2.091	1.06386	0.0430107	0.564547	yes	up	5.44	3.71	4.15	11.31	13.14	16.22	6.53	7.54	3.09	4.43333	9.63833
gene-RND1	RND1	Rho family GTPase 1	0.414	-1.27364	0.00335564	0.319242	yes	down	0.64	0.99	0.79	0.6	0.55	0.27	0.57	0.41	0.1	0.806667	0.416667
gene-RNF128	RNF128	ring finger protein 128, E3 ubiquitin protein ligase, transcript variant X1	1.517	0.601187	0.0215523	0.489395	yes	up	8.82	11	9.59	33.78	22.84	6.78	17.9	28.97	6.96	9.80333	19.5383
gene-RNF219	RNF219	ring finger protein 219, transcript variant X1	1.7	0.765943	0.0179072	0.473835	yes	up	2.83	2.62	4.01	8.7	10.37	4.88	4.31	8.77	1.66	3.15333	6.44833
gene-RNFT2	RNFT2	ring finger protein, transmembrane 2, transcript variant X1	1.598	0.676583	0.0323643	0.537514	yes	up	3.35	2.22	3.8	8.18	10.24	2.71	6.3	6.61	1.32	3.12333	5.89333
gene-RNH1	RNH1	ribonuclease/angiogenin inhibitor 1, transcript variant X2	0.659	-0.600757	0.00421281	0.326555	yes	down	43.13	65.7	53.36	68.4	67.25	24.66	52.65	50.9	12.53	54.0633	46.065
gene-ROBO1	ROBO1	roundabout guidance receptor 1, transcript variant X1	1.899	0.925185	0.0206834	0.485339	yes	up	1.93	1.78	1.29	7.07	4.28	1.38	4.03	2.75	2.62	1.66667	3.68833
gene-ROMO1	ROMO1	reactive oxygen species modulator 1, transcript variant X3	0.645	-0.63237	0.0271868	0.517638	yes	down	231.24	340.5	437.72	438.05	274.29	118.89	250.49	295.84	148.48	336.487	254.34
gene-RPGR	RPGR	retinitis pigmentosa GTPase regulator, transcript variant X1	1.808	0.854371	0.0361611	0.550202	yes	up	2.72	1.07	1.59	8.14	7.85	1.61	3.95	5.63	1.01	1.79333	4.69833
gene-RPL37	RPL37	ribosomal protein L37	0.631	-0.663752	0.0486761	0.571459	yes	down	726.19	1399.99	1908.1	2090.11	1031.89	429.16	1001.27	1060.69	561.09	1344.76	1029.04
gene-RPL38	RPL38	ribosomal protein L38	0.575	-0.798945	0.00370469	0.325922	yes	down	707.33	1296.25	1640.3	1634.31	972.97	440.71	788.29	947.62	412.58	1214.63	866.08
gene-RPRM	RPRM	reprimo, TP53 dependent G2 arrest mediator homolog	0.275	-1.86161	0.0308893	0.534065	yes	down	0.89	0.99	1.69	0.62	0.48	0.21	0.38	0.24	0.39	1.19	0.386667
gene-RPS24	RPS24	ribosomal protein S24, transcript variant 1	0.618	-0.694095	0.00548409	0.358001	yes	down	800.42	1725.27	2305.45	2189.62	1418.72	482.81	1150.56	1350.47	459.88	1610.38	1175.34
gene-RPS25	RPS25	ribosomal protein S25, transcript variant X2	0.655	-0.609683	0.0280822	0.519983	yes	down	854.31	1639.52	2118.4	2396.68	1349.36	602.57	1210.56	1319.8	558.15	1537.41	1239.52
gene-RPS27L	RPS27L	ribosomal protein S27 like	0.636	-0.652693	0.0370911	0.553521	yes	down	172.39	182.2	273.22	242.65	154.43	86.56	131.16	183.52	108.85	209.27	151.195
gene-RPS7	RPS7	ribosomal protein S7, transcript variant X1	0.637	-0.650893	0.00440315	0.333667	yes	down	257.54	424.95	544.55	531.42	358.75	164.19	308.1	346.81	153.81	409.013	310.513
gene-RRAS	RRAS	related RAS viral (r-ras) oncogene homolog	0.65	-0.622193	0.024767	0.512061	yes	down	22.93	51.2	44.65	50.55	44.92	11.75	39.01	42.52	9.56	39.5933	33.0517
gene-RSAD2	RSAD2	radical S-adenosyl methionine domain containing 2	4.799	2.26264	0.00679761	0.372881	yes	up	0.46	0.27	0.06	2.14	5.77	0.65	1.23	1.17	0.2	0.263333	1.86
gene-RSPO3	RSPO3	R-spondin 3	0.551	-0.861025	0.0290876	0.522525	yes	down	11.74	40.41	33.06	20.16	32.55	8.17	22.54	30.11	3.82	28.4033	19.5583
gene-RSU1	RSU1	Ras suppressor protein 1, transcript variant X1	0.658	-0.604505	0.0150952	0.454805	yes	down	25.93	43.83	47.24	41.8	46.51	14.31	39.97	45.27	9.26	39	32.8533
gene-RTKN2	RTKN2	rhotekin 2, transcript variant X2	2.294	1.19803	0.00400853	0.326555	yes	up	0.48	0.45	0.91	4.29	2.59	0.71	0.86	2.04	0.44	0.613333	1.82167
gene-RUNX3	RUNX3	runt related transcription factor 3, transcript variant X1	2.009	1.00659	0.0202251	0.48415	yes	up	0.37	0.49	0.29	1.26	0.72	0.63	1.53	1	0.35	0.383333	0.915
gene-RXFP2	RXFP2	relaxin/insulin-like family peptide receptor 2	0.472	-1.08247	0.0270819	0.517638	yes	down	0.66	1.4	1.26	0.98	1.41	0.36	0.79	0.64	0.04	1.10667	0.703333
gene-S100A12	S100A12	S100 calcium binding protein A12	6.188	2.62951	0.0315353	0.537514	yes	up	0.36	0	0.14	1.19	0.78	2.26	0.94	0.58	0.47	0.166667	1.03667
gene-S100A6	S100A6	S100 calcium binding protein A6	0.622	-0.68407	0.0346449	0.546992	yes	down	764.06	2148.66	1484.9	2073.96	1953.01	658.29	1120.79	1007.38	364.76	1465.87	1196.37
gene-SALL4	SALL4	spalt like transcription factor 4	3.543	1.82516	0.00693103	0.375627	yes	up	0.8	0.35	0.42	1.8	1.18	0.97	6.8	1.32	0.93	0.523333	2.16667
gene-SAMD9L	SAMD9L	sterile alpha motif domain containing 9 like, transcript variant X2	3.29	1.71796	0.00553664	0.358001	yes	up	0.13	0.19	0.08	0.73	1.68	0.26	0.5	0.68	0.04	0.133333	0.648333
gene-SATB1	SATB1	SATB homeobox 1, transcript variant X5	1.527	0.610332	0.0466524	0.569041	yes	up	1.14	1.38	2.11	5.43	3.54	1.55	2.24	2.4	0.91	1.54333	2.67833
gene-SCRIB	SCRIB	scribble planar cell polarity protein, transcript variant X1	1.543	0.625828	0.0127251	0.445898	yes	up	10.02	6.78	6.69	25.98	20.49	8.96	16.89	14.69	5.98	7.83	15.4983
gene-SDC2	SDC2	syndecan 2	0.485	-1.04393	0.00688096	0.374072	yes	down	8.7	31.45	20.72	11.15	17.15	5.21	16.14	17.59	4.66	20.29	11.9833
gene-SDCCAG3	SDCCAG3	serologically defined colon cancer antigen 3	0.528	-0.920761	0.0248141	0.512061	yes	down	1.73	3.4	4.83	4.31	3.75	1.55	1.64	1.73	0.47	3.32	2.24167
gene-SEC11C	SEC11C	SEC11 homolog C, signal peptidase complex subunit	0.556	-0.845873	0.00729275	0.381598	yes	down	116.28	108.31	216.13	164.53	87.88	64.43	70.41	134.98	50.96	146.907	95.5317
gene-SEC61G	SEC61G	Sec61 translocon gamma subunit, transcript variant X1	0.553	-0.855916	0.00292546	0.305107	yes	down	303.1	560.06	743.15	734.09	402.96	236.57	303.63	434.09	133.26	535.437	374.1
gene-SELENOK	SELENOK	selenoprotein K	0.563	-0.828775	0.00133248	0.216134	yes	down	94.96	136.82	159.55	128.64	96.36	69.75	66.04	120.49	39.29	130.443	86.7617
gene-SERF2	SERF2	small EDRK-rich factor 2	0.552	-0.856834	0.0218834	0.490485	yes	down	814.12	1771.76	2552.09	2624.54	1144.12	529.85	1061.16	1107.57	572.92	1712.66	1173.36
gene-SERPINA10	SERPINA10	serpin family A member 10, transcript variant X2	0.029	-5.08894	0.0031059	0.310105	yes	down	0.05	1.39	0.15	0	0	0	0	0.1	0	0.53	0.0166667
gene-SERPIND1	SERPIND1	serpin family D member 1, transcript variant X2	0.085	-3.55793	0.000135892	0.0542549	yes	down	0.68	3.6	0.23	0.53	0.08	0.04	0.26	0.12	0.03	1.50333	0.176667
gene-SFMBT1	SFMBT1	Scm like with four mbt domains 1, transcript variant X3	2.097	1.06834	0.0074454	0.383455	yes	up	0.87	0.58	0.55	2.14	2.22	1.86	1.11	1.86	0.65	0.666667	1.64
gene-SH3RF2	SH3RF2	SH3 domain containing ring finger 2, transcript variant X2	7.836	2.97004	0.00818836	0.388962	yes	up	0.07	0	0.04	0.23	0.3	0.48	0.02	0.48	0.03	0.0366667	0.256667
gene-SH3TC1	SH3TC1	SH3 domain and tetratricopeptide repeats 1, transcript variant X1	4.967	2.31237	0.00174674	0.249221	yes	up	0.14	0.08	0.17	3.44	0.64	0.36	0.22	0.71	0.15	0.13	0.92
gene-SH3TC2	SH3TC2	SH3 domain and tetratricopeptide repeats 2, transcript variant X8	2.414	1.27125	0.0265003	0.516003	yes	up	1.9	1.02	0.92	3.02	3.74	5.78	3.38	2.57	1.6	1.28	3.34833
gene-SHFM1	SHFM1	split hand/foot malformation (ectrodactyly) type 1	0.54	-0.889096	0.0190977	0.478691	yes	down	25.03	72.15	106.59	96.24	57.83	17.76	43.66	49.83	11.9	67.9233	46.2033
gene-SHMT1	SHMT1	serine hydroxymethyltransferase 1	0.409	-1.29075	0.00458726	0.337178	yes	down	1.38	4.12	1.97	1.68	2.79	0.91	1.03	1.87	0.2	2.49	1.41333
gene-SIK1	SIK1	salt inducible kinase 1	5.201	2.3787	0.0058211	0.360366	yes	up	7	4.81	4.76	9.18	8.02	10.73	83.65	10.03	36.73	5.52333	26.39
gene-SLA	SLA	Src like adaptor	2.199	1.13711	0.0127399	0.445898	yes	up	0.31	0.31	0.38	1.2	2.09	0.51	2.09	1.63	0.81	0.333333	1.38833
gene-SLC11A1	SLC11A1	solute carrier family 11 member 1, transcript variant X1	1.718	0.780795	0.0357031	0.549677	yes	up	1.23	0.94	0.67	4.53	3.62	0.91	2.29	3.58	0.6	0.946667	2.58833
gene-SLC22A15	SLC22A15	solute carrier family 22 member 15, transcript variant X1	1.632	0.706814	0.0402686	0.553762	yes	up	3.06	1.31	1.79	4.91	6.05	2.06	5.89	6.39	1.59	2.05333	4.48167
gene-SLC22A4	SLC22A4	solute carrier family 22 member 4	2.894	1.53302	0.000873922	0.164495	yes	up	0.14	0.27	0.16	0.55	0.96	0.76	0.48	1.26	0.23	0.19	0.706667
gene-SLC24A4	SLC24A4	solute carrier family 24 member 4, transcript variant X1	2.128	1.08952	0.0123799	0.444079	yes	up	0.08	0.08	0.09	0.26	0.23	0.12	0.33	0.27	0.08	0.0833333	0.215
gene-SLC25A15	SLC25A15	solute carrier family 25 member 15	0.453	-1.1435	0.0204203	0.484594	yes	down	3.27	6.1	18.5	9.6	10.17	1.59	5.98	4.61	1.55	9.29	5.58333
gene-SLC27A2	SLC27A2	solute carrier family 27 member 2	0.104	-3.26973	0.00294006	0.305107	yes	down	0.39	4.08	0.22	0	0.12	0.17	0.38	0.18	0.06	1.56333	0.151667
gene-SLC38A4	SLC38A4	solute carrier family 38 member 4	0.313	-1.67585	0.0134981	0.446327	yes	down	0.36	2.36	0.46	0.96	0.65	0.21	0.69	0.23	0.1	1.06	0.473333
gene-SLC38A6	SLC38A6	solute carrier family 38 member 6, transcript variant X1	1.572	0.653018	0.0132338	0.445898	yes	up	3.82	2.9	2.78	7.75	6.72	3.12	5.5	6.74	1.78	3.16667	5.26833
gene-SLC39A5	SLC39A5	solute carrier family 39 member 5	0.018	-5.78904	8.12e-05	0.0395067	yes	down	0.06	1.37	0.14	0	0	0	0.03	0.03	0	0.523333	0.01
gene-SLC51A	SLC51A	solute carrier family 51 subunit alpha	0.268	-1.90032	0.00754697	0.383455	yes	down	1.44	1.02	0.23	0.39	0.64	0.17	0.26	0.37	0.1	0.896667	0.321667
gene-SLC5A3	SLC5A3	solute carrier family 5 member 3, transcript variant X4	2.874	1.52322	0.0283993	0.520675	yes	up	1.45	0.15	0.25	1.45	5.04	1.17	3.43	3.3	0.55	0.616667	2.49
gene-SLC6A9	SLC6A9	solute carrier family 6 member 9, transcript variant X1	1.704	0.769256	0.0063639	0.366448	yes	up	3.52	5.87	7.6	16.06	12.25	10.04	11.37	11.85	4.23	5.66333	10.9667
gene-SLCO1A2	SLCO1A2	solute carrier organic anion transporter family member 1A2, transcript variant X4	0.1	-3.32085	0.0284991	0.520927	yes	down	0.07	0.51	0.19	0	0	0.1	0	0.05	0	0.256667	0.025
gene-SLCO1B3	SLCO1B3	solute carrier organic anion transporter family member 1B3	0.023	-5.42994	0.0058666	0.360366	yes	down	0.08	0.44	0.02	0	0	0	0	0	0	0.18	0
gene-SLCO4A1	SLCO4A1	solute carrier organic anion transporter family member 4A1, transcript variant X1	3.956	1.98409	0.0243636	0.50954	yes	up	0.66	1.22	0.35	3.58	1.35	7.85	0.66	1.31	1.12	0.743333	2.645
gene-SMAD6	SMAD6	SMAD family member 6	0.555	-0.848345	0.0196599	0.481324	yes	down	7.64	18.06	21.86	20.26	10.89	3.35	13.98	13.53	3.92	15.8533	10.9883
gene-SMC2	SMC2	structural maintenance of chromosomes 2, transcript variant X1	2.382	1.25193	0.0436918	0.564547	yes	up	0.13	0.12	0.09	0.21	0.26	0.25	0.49	0.59	0.08	0.113333	0.313333
gene-SMDT1	SMDT1	single-pass membrane protein with aspartate rich tail 1	0.642	-0.638592	0.0315853	0.537514	yes	down	30.81	65.87	104.1	76.35	70.19	21.41	47.85	56.92	22.42	66.9267	49.19
gene-SNCA	SNCA	synuclein alpha, transcript variant X2	0.224	-2.15749	0.00709288	0.379242	yes	down	1.7	0.24	3.83	0.69	0.97	0.32	0.23	1.16	0.06	1.92333	0.571667
gene-SNED1	SNED1	sushi, nidogen and EGF like domains 1, transcript variant X1	1.67	0.739948	0.0428591	0.564547	yes	up	1.21	1.03	0.82	1.8	2.67	1.34	1.31	2.84	1.04	1.02	1.83333
gene-SNTA1	SNTA1	syntrophin alpha 1	0.399	-1.32707	0.0268796	0.517593	yes	down	3.32	13.57	35.45	19.82	10.74	1.88	9.06	12.4	1.81	17.4467	9.285
gene-SORCS3	SORCS3	sortilin related VPS10 domain containing receptor 3	8.964	3.16415	0.000179581	0.0593127	yes	up	0	0.02	0.02	0.29	0.08	0.19	0.17	0.14	0.04	0.0133333	0.151667
gene-SOST	SOST	sclerostin, transcript variant X2	0.089	-3.48661	0.000426188	0.0993202	yes	down	0.3	3.24	14.96	0.09	1.08	0.28	0.88	1.72	0.03	6.16667	0.68
gene-SOX9	SOX9	SRY-box 9	2.473	1.30615	0.000160245	0.0593127	yes	up	1.07	1.28	1.37	4.71	7.37	2.92	5.27	6.6	0.86	1.24	4.62167
gene-SPATA13	SPATA13	spermatogenesis associated 13, transcript variant X1	1.614	0.690472	0.0381943	0.553762	yes	up	8.38	4.82	8.84	18.19	18.41	8.69	9.61	13.43	5.38	7.34667	12.285
gene-SPIA3	SPIA3	serpin peptidase inhibitor, clade A (alpha-1 antiproteinase, antitrypsin), member 3, transcript variant X1	0.011	-6.4658	0.000763306	0.151837	yes	down	0.06	1.1	0.02	0	0	0	0	0	0	0.393333	0
gene-SPIA4	SPIA4	serpin peptidase inhibitor, clade A (alpha-1 antiproteinase, antitrypsin), member 4	0.033	-4.92518	0.00868373	0.393805	yes	down	0	1.11	0.07	0.04	0	0.04	0	0	0	0.393333	0.0133333
gene-SPIA9	SPIA9	serpin peptidase inhibitor, clade A (alpha-1 antiproteinase, antitrypsin), member 9, transcript variant X1	0.013	-6.27732	0.000349589	0.0956181	yes	down	0.04	0.32	0.02	0	0	0	0	0	0	0.126667	0
gene-SPTBN2	SPTBN2	spectrin beta, non-erythrocytic 2, transcript variant X1	1.848	0.885773	0.0145561	0.453305	yes	up	2.07	1.8	1.6	9.12	6.87	1.31	3.56	3.54	1.28	1.82333	4.28
gene-SRCIN1	SRCIN1	SRC kinase signaling inhibitor 1, transcript variant X1	1.925	0.944556	0.0259989	0.514881	yes	up	1.2	0.39	0.61	2.71	3.29	1.3	1.25	2.92	0.44	0.733333	1.985
gene-SRL	SRL	sarcalumenin	0.293	-1.76968	0.0418231	0.56151	yes	down	2.21	0.32	0.27	0.33	0.8	0.08	0.15	0.86	0.15	0.933333	0.395
gene-SSBP1	SSBP1	single stranded DNA binding protein 1	0.615	-0.700738	0.03973	0.553762	yes	down	27.12	65.99	59.47	64.4	57.51	28.15	22.19	36.12	17.22	50.86	37.5983
gene-SSH2	SSH2	slingshot protein phosphatase 2, transcript variant X3	1.558	0.639434	0.0256804	0.514881	yes	up	0.94	0.65	0.71	2.07	2.11	1.14	1.18	1.68	0.64	0.766667	1.47
gene-SSNA1	SSNA1	Sjoegren syndrome nuclear autoantigen 1	0.529	-0.918711	0.0155252	0.456628	yes	down	6.19	9.75	12.26	11.73	7.5	2.48	9.06	4.85	2.25	9.4	6.31167
gene-SSPN	SSPN	sarcospan, transcript variant X1	0.522	-0.937037	0.0412687	0.557795	yes	down	3.1	7.72	6.77	3.36	6.3	1.25	5.51	7.29	0.71	5.86333	4.07
gene-SSTR1	SSTR1	somatostatin receptor 1	2.793	1.48185	0.0104876	0.421998	yes	up	0.54	0.91	1.34	5.66	2.52	4.15	2.61	1.85	0.79	0.93	2.93
gene-ST8SIA2	ST8SIA2	ST8 alpha-N-acetyl-neuraminide alpha-2,8-sialyltransferase 2	0.652	-0.617054	0.0310196	0.535501	yes	down	0.82	1.17	1.38	1.18	2.24	0.58	1.16	1.55	0.4	1.12333	1.185
gene-ST8SIA3L	ST8SIA3L	ST8 alpha-N-acetyl-neuraminide alpha-2,8-sialyltransferase 3 like	0.379	-1.40103	0.0293683	0.524055	yes	down	3.34	17.26	25.21	9.6	11.44	1.07	12.97	11.09	1.09	15.27	7.87667
gene-STC2	STC2	stanniocalcin 2, transcript variant X1	0.163	-2.61859	0.000617334	0.131786	yes	down	1.16	0.43	5.34	1.04	0.26	0.28	0.25	1.07	0.04	2.31	0.49
gene-STX7	STX7	syntaxin 7, transcript variant X2	0.633	-0.660812	0.00830337	0.388962	yes	down	8.22	17.49	17.76	17.2	14.55	4.87	13.22	14.09	4.42	14.49	11.3917
gene-SUGP2	SUGP2	SURP and G-patch domain containing 2, transcript variant X1	1.525	0.609023	0.0274771	0.517638	yes	up	2.97	2.33	3.08	6.04	8.35	2.24	4.74	6.47	1.19	2.79333	4.83833
gene-SULT1C3	SULT1C3	sulfotransferase family 1C member 3	0.154	-2.70172	0.00319629	0.311977	yes	down	0.54	2.66	0.44	0.35	0.12	0	0.37	0.59	0.05	1.21333	0.246667
gene-SVBP	SVBP	small vasohibin binding protein	0.66	-0.598705	0.0484634	0.570129	yes	down	106.2	187.4	242.29	307.37	152.86	62.61	141.54	145.2	69.02	178.63	146.433
gene-SWAP70	SWAP70	switching B cell complex subunit SWAP70	1.776	0.828465	0.021325	0.487723	yes	up	7.69	5.58	3.32	11.25	17.83	8.55	14.59	14.97	5.18	5.53	12.0617
gene-SYK	SYK	spleen associated tyrosine kinase, transcript variant X2	2.376	1.24836	0.0170418	0.473285	yes	up	0.23	0.04	0.15	0.52	0.63	0.25	0.55	0.54	0.12	0.14	0.435
gene-SYN3	SYN3	synapsin III	2.608	1.383	0.0483228	0.569891	yes	up	0.8	0.13	0.28	0.86	0.68	1.62	0.64	1.67	0.87	0.403333	1.05667
gene-TACC3	TACC3	transforming acidic coiled-coil containing protein 3, transcript variant X1	0.543	-0.879766	0.00986602	0.411005	yes	down	27.9	80.49	39.02	47.57	46.73	13.8	44.48	40.68	11.52	49.1367	34.13
gene-TAF1D	TAF1D	TATA-box binding protein associated factor, RNA polymerase I subunit D, transcript variant X11	2.056	1.03957	0.0151276	0.454907	yes	up	9.25	7.31	8.35	15.97	24.77	17.51	10.48	32.53	6.13	8.30333	17.8983
gene-TAGLN	TAGLN	transgelin	0.382	-1.38702	0.00240142	0.284913	yes	down	301.76	989.25	1307.57	497.79	550.82	155.44	533.4	766.44	77.66	866.193	430.258
gene-TAP1	TAP1	transporter 1, ATP-binding cassette, sub-family B (MDR/TAP), transcript variant X1	1.507	0.5914	0.0233694	0.50026	yes	up	4.16	8.04	6.13	14.96	20.37	5.92	13.43	12.72	3.44	6.11	11.8067
gene-TAPBPL	TAPBPL	TAP binding protein like, transcript variant X1	1.602	0.68032	0.0179735	0.473835	yes	up	2.19	2.71	1.85	5.9	8.55	2.99	3.68	5.09	1.53	2.25	4.62333
gene-TBX19	TBX19	T-box transcription factor 19	6.887	2.78386	0.0331688	0.540614	yes	up	0	0.08	0	0.24	0.5	0.04	0.22	0.31	0.07	0.0266667	0.23
gene-TBXAS1	TBXAS1	thromboxane A synthase 1, transcript variant X8	2.16	1.11079	0.0181792	0.474044	yes	up	0.26	0.23	0.14	1.11	1.03	0.21	0.63	0.49	0.13	0.21	0.6
gene-TCF15	TCF15	transcription factor 15 (basic helix-loop-helix)	0.406	-1.30209	0.026127	0.514881	yes	down	1.73	6.18	2.65	1.55	0.97	0.87	3.3	2.63	0.72	3.52	1.67333
gene-TCF24	TCF24	transcription factor 24, transcript variant X3	0.346	-1.53146	0.010828	0.422814	yes	down	424.76	1646.4	1201.35	433.17	523.36	115.26	685.95	1235.46	63.38	1090.84	509.43
gene-TCN2	TCN2	transcobalamin 2	0.493	-1.02052	0.00508577	0.3467	yes	down	7.04	25.76	13.63	13.57	15.37	3.69	10.14	12.3	3.42	15.4767	9.74833
gene-TDP1	TDP1	tyrosyl-DNA phosphodiesterase 1, transcript variant X1	1.694	0.760809	0.0259086	0.514881	yes	up	3.44	2.24	2.04	10.51	9.93	3.31	4.06	5.69	1.49	2.57333	5.83167
gene-TENM2	TENM2	teneurin transmembrane protein 2, transcript variant X2	3.35	1.7441	0.0279375	0.519983	yes	up	1.4	0.31	0.53	1.98	4.65	0.24	7.21	6.95	0.49	0.746667	3.58667
gene-TENM4	TENM4	teneurin transmembrane protein 4, transcript variant X1	2.237	1.16154	0.00859951	0.393805	yes	up	1.16	0.82	1.02	3.2	2.7	3.62	2.13	2.67	0.85	1	2.52833
gene-TESMIN	TESMIN	testis expressed metallothionein like protein, transcript variant X3	1.749	0.806513	0.0209283	0.486693	yes	up	0.09	0.07	0.11	0.28	0.34	0.12	0.23	0.3	0.05	0.09	0.22
gene-TFPI2	TFPI2	tissue factor pathway inhibitor 2, transcript variant X1	0.435	-1.2018	0.0177147	0.473835	yes	down	65.16	48.22	263.52	73.13	77.2	32.62	52.34	146.19	19.28	125.633	66.7933
gene-THNSL1	THNSL1	threonine synthase like 1, transcript variant X3	1.884	0.91408	0.00886489	0.39486	yes	up	0.61	0.57	0.81	1.86	3.34	0.88	1.59	1.47	0.32	0.663333	1.57667
gene-THOC7	THOC7	THO complex 7	0.584	-0.775785	0.00187263	0.258114	yes	down	39.59	62.9	82.96	85.83	47.46	21.52	47.42	47.09	18.5	61.8167	44.6367
gene-THSD1	THSD1	thrombospondin type 1 domain containing 1, transcript variant X2	0.5	-1.00072	0.00206192	0.269357	yes	down	1.28	2.96	2.44	1.6	2.07	0.49	1.84	1.92	0.49	2.22667	1.40167
gene-TLR7	TLR7	toll like receptor 7	2.33	1.22029	0.0082069	0.388962	yes	up	0.28	0.15	0.24	0.6	0.65	0.54	0.79	1.09	0.15	0.223333	0.636667
gene-TM6SF2	TM6SF2	transmembrane 6 superfamily member 2, transcript variant X1	0.123	-3.02787	0.00674939	0.372881	yes	down	0.28	2.58	0.04	0.25	0.06	0.05	0.18	0.11	0.15	0.966667	0.133333
gene-TMA7	TMA7	translation machinery associated 7 homolog	0.59	-0.761247	0.00361294	0.32433	yes	down	127.07	198.66	305.25	293.12	202.77	64.7	147.22	194.2	59.55	210.327	160.26
gene-TMEM158	TMEM158	transmembrane protein 158, transcript variant X1	0.436	-1.19625	0.0335996	0.541584	yes	down	0.59	2.24	2.94	1.4	1.26	0.2	1.31	2.02	0.28	1.92333	1.07833
gene-TMEM213	TMEM213	transmembrane protein 213, transcript variant X1	0.294	-1.76609	0.0139106	0.451871	yes	down	106.06	46.14	524.12	149.1	52.77	43.74	47.75	208.23	8.98	225.44	85.095
gene-TMEM263	TMEM263	transmembrane protein 263	0.654	-0.613105	0.00487091	0.342353	yes	down	33	68.02	67.33	71.06	58.93	22.54	42.85	51.84	20.08	56.1167	44.55
gene-TMEM266	TMEM266	transmembrane protein 266, transcript variant X5	1.8	0.847875	0.00222621	0.276382	yes	up	1.92	1.83	2.16	10.7	5.52	2.01	3.22	4.6	1.61	1.97	4.61
gene-TMEM41A	TMEM41A	transmembrane protein 41A, transcript variant X1	0.624	-0.679312	0.0350827	0.547948	yes	down	21.62	33.72	50.63	65.02	31.1	15.27	20.03	26.87	9.52	35.3233	27.9683
gene-TMEM47	TMEM47	transmembrane protein 47	0.433	-1.20807	0.0426213	0.563083	yes	down	1.37	2.37	5.37	1.96	1.3	0.29	2.52	3.82	0.32	3.03667	1.70167
gene-TMEM71	TMEM71	transmembrane protein 71, transcript variant X1	2.052	1.03705	0.0335941	0.541584	yes	up	0.13	0.13	0.1	0.23	0.33	0.18	0.4	0.36	0.09	0.12	0.265
gene-TMEM82	TMEM82	transmembrane protein 82, transcript variant X1	0.133	-2.91553	0.0461234	0.569041	yes	down	0.22	1.01	0	0	0.11	0	0.14	0.1	0.04	0.41	0.065
gene-TMPRSS11F	TMPRSS11F	transmembrane serine protease 11F, transcript variant X6	5.138	2.36112	0.0147948	0.453305	yes	up	0.05	0	0.02	0.16	0.3	0.08	0.12	0.33	0.23	0.0233333	0.203333
gene-TMPRSS2	TMPRSS2	transmembrane protease, serine 2, transcript variant X1	1.658	0.729178	0.0090068	0.398283	yes	up	11.44	9.69	8.76	43.1	15.86	7.92	23.19	20.87	7.25	9.96333	19.6983
gene-TMPRSS6	TMPRSS6	transmembrane protease, serine 6, transcript variant X1	0.052	-4.27361	9.7e-05	0.0435424	yes	down	0.31	1.92	0.06	0.02	0.07	0	0.05	0.04	0.07	0.763333	0.0416667
gene-TMSB4X	TMSB4X	thymosin beta 4, X-linked	0.521	-0.94119	0.00609092	0.363615	yes	down	828.96	1536.81	3451	2117.58	1525.35	678.81	1143.27	1340.9	489.44	1938.92	1215.89
gene-TNFAIP3	TNFAIP3	TNF alpha induced protein 3, transcript variant X1	1.575	0.65562	0.0325589	0.538191	yes	up	1.36	1.2	1.11	3.24	2.47	1.33	3.24	2.63	1.4	1.22333	2.385
gene-TNFAIP8L3	TNFAIP8L3	TNF alpha induced protein 8 like 3, transcript variant X1	0.522	-0.936606	0.0315022	0.537514	yes	down	5.01	23.13	19.23	14.62	18.52	4.34	11.22	14.43	2.1	15.79	10.8717
gene-TOB1	TOB1	transducer of ERBB2, 1, transcript variant X2	2.466	1.30214	0.0444612	0.568181	yes	up	17.55	22.42	31.19	49.05	30.08	23.19	143.9	33.28	61.03	23.72	56.755
gene-TOP2A	TOP2A	topoisomerase (DNA) II alpha	1.718	0.780983	0.0282751	0.520457	yes	up	0.5	0.36	0.43	0.93	1.27	0.47	1.48	1.14	0.3	0.43	0.931667
gene-TOPAZ1	TOPAZ1	testis and ovary specific PAZ domain containing 1, transcript variant X1	12.4	3.63221	0.0051482	0.347012	yes	up	0.03	0.02	0	0.05	0.81	0.04	0.22	0.25	0.01	0.0166667	0.23
gene-TPCN2	TPCN2	two pore segment channel 2	4.757	2.25017	0.0117777	0.43402	yes	up	6.66	2.97	3.39	4.38	14.51	53.75	5.54	16.09	9.03	4.34	17.2167
gene-TPD52L1	TPD52L1	tumor protein D52-like 1	0.254	-1.97712	0.0179603	0.473835	yes	down	3.21	4.21	5.25	4.6	2.02	0.06	1.26	2.16	0.03	4.22333	1.68833
gene-TPM1	TPM1	tropomyosin 1, transcript variant X19	0.468	-1.09454	0.0124082	0.444182	yes	down	186.23	795.2	600.77	305.86	459.26	128.96	435.39	455.66	64.37	527.4	308.25
gene-TPM2	TPM2	tropomyosin 2, transcript variant X3	0.422	-1.24454	0.00488161	0.342353	yes	down	173.62	697.78	530.71	310.16	368.91	81.82	355.85	369.48	50.23	467.37	256.075
gene-TPM4	TPM4	tropomyosin 4, transcript variant X1	0.254	-1.97704	0.0082922	0.388962	yes	down	3.24	61.45	27.74	6.93	15.5	6.73	18.17	10.59	1.03	30.81	9.825
gene-TPRKB	TPRKB	TP53RK binding protein	0.658	-0.604152	0.014703	0.453305	yes	down	5.03	7.55	10.59	8.1	7.07	3.76	6.4	9.3	2.3	7.72333	6.155
gene-TRAPPC2L	TRAPPC2L	trafficking protein particle complex 2 like	0.567	-0.818358	0.00412791	0.326555	yes	down	33.68	47.65	77.93	72.49	62.08	14.86	33.57	38.03	14.06	53.0867	39.1817
gene-TRIM27.2	TRIM27.2	tripartite motif containing 27.2, transcript variant X1	2.723	1.44539	0.0467874	0.569041	yes	up	0.14	0.14	0.2	0.49	0.89	0.58	0.63	0.22	0.09	0.16	0.483333
gene-TRMT10A	TRMT10A	tRNA methyltransferase 10A, transcript variant X2	0.573	-0.802948	0.000382098	0.0963413	yes	down	11.42	11.04	19.65	13.81	16.03	3.92	7.87	12.38	3.45	14.0367	9.57667
gene-TRMT10C	TRMT10C	tRNA methyltransferase 10C, mitochondrial RNase P subunit, transcript variant X1	0.657	-0.606209	0.00796279	0.386657	yes	down	10.25	19.59	16.06	17.79	18.73	8.62	10.11	14.01	4.75	15.3	12.335
gene-TRPA1	TRPA1	transient receptor potential cation channel subfamily A member 1	7.858	2.9742	0.00221466	0.276382	yes	up	0.06	0.11	0.02	0.76	0.34	1.02	0.39	0.08	0.25	0.0633333	0.473333
gene-TRPV1	TRPV1	transient receptor potential cation channel subfamily V member 1, transcript variant X3	1.718	0.780634	0.0402415	0.553762	yes	up	12	4.96	10.37	21.47	34.09	15.25	17.14	26.62	4.76	9.11	19.8883
gene-TSC22D4	TSC22D4	TSC22 domain family member 4, transcript variant X1	0.627	-0.674075	0.0098792	0.411005	yes	down	20.69	35.58	32.19	33.76	19.98	14.45	23.18	34.62	9.45	29.4867	22.5733
gene-TSPOAP1	TSPOAP1	TSPO associated protein 1, transcript variant X1	1.552	0.633778	0.0217088	0.489502	yes	up	3.06	1.71	2.36	5.53	7.66	3.13	4.56	5.39	1.62	2.37667	4.64833
gene-TTC12	TTC12	tetratricopeptide repeat domain 12, transcript variant X1	1.672	0.741965	0.043445	0.564547	yes	up	5.08	2.73	3.03	13.13	11.72	3.81	5.59	10.36	1.92	3.61333	7.755
gene-TTLL2	TTLL2	tubulin tyrosine ligase like 2, transcript variant X3	3	1.58511	0.0462629	0.569041	yes	up	0.09	0.06	0.15	0.32	0.4	0.06	0.35	1.02	0.18	0.1	0.388333
gene-TTR	TTR	transthyretin, transcript variant 2	0.112	-3.16116	0.0025762	0.289135	yes	down	1.01	8.85	0.77	1.41	0.27	0	0.11	0.78	0.44	3.54333	0.501667
gene-TTYH1	TTYH1	tweety family member 1	1.558	0.639979	0.0383795	0.553762	yes	up	0.83	1.29	0.78	2.84	2.71	0.98	2.12	1.59	1.04	0.966667	1.88
gene-TWIST2	TWIST2	twist family bHLH transcription factor 2, transcript variant X1	0.658	-0.602947	0.0434292	0.564547	yes	down	2.87	2.7	4.29	3.89	3.34	1.46	2.84	4.22	0.76	3.28667	2.75167
gene-TXN	TXN	thioredoxin	0.528	-0.920879	0.0134644	0.446327	yes	down	1004.91	3715.9	2752.44	2607.91	2451.71	758.22	2164.31	1952.2	400.46	2491.08	1722.47
gene-TXNRD2	TXNRD2	thioredoxin reductase 2	1.617	0.693466	0.0258474	0.514881	yes	up	1.84	0.76	1.76	4.55	4.98	1.58	2.57	3.22	1.3	1.45333	3.03333
gene-UAP1	UAP1	UDP-N-acetylglucosamine pyrophosphorylase 1, transcript variant X1	0.604	-0.728057	0.0420519	0.562503	yes	down	19.27	60.07	39.14	44.44	33.33	18.25	37.57	21.56	12.9	39.4933	28.0083
gene-UBAP2	UBAP2	ubiquitin associated protein 2, transcript variant X1	1.61	0.686946	0.023006	0.498568	yes	up	25.5	13.68	27.82	62.44	58.74	26.97	38.92	37.75	19.06	22.3333	40.6467
gene-UBL7	UBL7	ubiquitin like 7	0.647	-0.627339	0.0143232	0.451871	yes	down	7.97	15.47	16.18	15.9	12.26	7.16	9.44	10.38	4.96	13.2067	10.0167
gene-UBTD1	UBTD1	ubiquitin domain containing 1	0.572	-0.805948	0.0108446	0.422814	yes	down	3.65	8.22	5.65	5.09	4.63	2.26	4.31	5.13	2.27	5.84	3.94833
gene-UBXN11	UBXN11	UBX domain protein 11, transcript variant X2	2.159	1.11004	0.0209952	0.486782	yes	up	1.31	0.8	0.94	8.16	3.16	1.39	1.64	3.39	0.55	1.01667	3.04833
gene-UCK2	UCK2	uridine-cytidine kinase 2	0.474	-1.07731	0.0380383	0.553762	yes	down	8.3	63.33	38.18	45.88	29.23	14.22	19.59	19.78	4.86	36.6033	22.26
gene-UFM1	UFM1	ubiquitin fold modifier 1	0.592	-0.755853	0.00421609	0.326555	yes	down	51.93	61.86	110.43	116.64	83.91	35.19	52.82	72.58	21.03	74.74	63.695
gene-UPP2	UPP2	uridine phosphorylase 2, transcript variant X1	0.292	-1.77401	0.00623788	0.363615	yes	down	1.64	7.91	2.34	0.79	1.1	1.82	1.09	1.05	0.71	3.96333	1.09333
gene-UQCR10	UQCR10	ubiquinol-cytochrome c reductase, complex III subunit X	0.584	-0.775369	0.00244186	0.284913	yes	down	168.53	305.1	412.09	367.35	270.05	131.05	190.21	219.27	90.08	295.24	211.335
gene-UQCRQ	UQCRQ	ubiquinol-cytochrome c reductase complex III subunit VII	0.622	-0.684446	0.0245873	0.511572	yes	down	64.79	118.26	158.68	193.89	98.85	38.08	78.37	89.31	37.4	113.91	89.3167
gene-UROC1	UROC1	urocanate hydratase 1, transcript variant X1	0.385	-1.3783	0.0183366	0.474044	yes	down	0.29	1.06	0.16	0.38	0.27	0.07	0.24	0.16	0.06	0.503333	0.196667
gene-USP40	USP40	ubiquitin specific peptidase 40	1.787	0.837608	0.0232214	0.499978	yes	up	8.39	5.14	3.96	12.16	11.29	10.54	9.05	11.01	5.69	5.83	9.95667
gene-UTS2	UTS2	urotensin 2	11.602	3.53626	0.0351838	0.547948	yes	up	0	0	0.28	0.35	1.6	2.14	0.64	0	1.13	0.0933333	0.976667
gene-UTS2B	UTS2B	urotensin 2B	0.26	-1.94146	0.0209635	0.486693	yes	down	2.56	2.42	11.28	3.06	4.69	0	1.13	3.07	0.27	5.42	2.03667
gene-VAT1L	VAT1L	vesicle amine transport 1 like, transcript variant X1	3.088	1.62683	0.00918104	0.400783	yes	up	0.04	0.07	0.16	0.48	0.84	0.24	0.35	0.2	0.07	0.09	0.363333
gene-VAV2	VAV2	vav guanine nucleotide exchange factor 2	1.568	0.648518	0.0307111	0.533331	yes	up	7.89	6.14	7.88	20.35	15.56	11.06	14.36	11.45	8.47	7.30333	13.5417
gene-VPS13D	VPS13D	vacuolar protein sorting 13 homolog D, transcript variant X1	1.607	0.684731	0.0402026	0.553762	yes	up	3.35	2.91	2.31	4.32	10.71	3.13	6.42	8.21	2.17	2.85667	5.82667
gene-VSIG1	VSIG1	V-set and immunoglobulin domain containing 1, transcript variant X1	4.15	2.05319	0.0286341	0.521168	yes	up	0.05	0.8	0.12	1.52	5.4	0.35	4.18	1.26	0.06	0.323333	2.12833
gene-VTG1	VTG1	vitellogenin 1	0.006	-7.42613	6.75e-08	0.000107365	yes	down	4.3	35.22	1.1	0.09	0.01	0	0.27	0.22	0.02	13.54	0.101667
gene-VTG2	VTG2	vitellogenin 2, transcript variant X1	0.007	-7.07259	5.97e-14	1.05e-09	yes	down	13.82	165.74	3.76	0.35	0.24	0.12	0.49	1.45	0.39	61.1067	0.506667
gene-VTG3	VTG3	vitellogenin 3	0.019	-5.69139	0.000138893	0.0542549	yes	down	0.64	6.7	0.16	0.04	0.03	0	0.14	0.2	0	2.5	0.0683333
gene-VTI1B	VTI1B	vesicle transport through interaction with t-SNAREs 1B	0.65	-0.62063	0.0245705	0.511572	yes	down	20.61	39.11	51.1	55.08	32.78	17.09	24.82	30.55	13.21	36.94	28.9217
gene-VWA5A1	VWA5A1	von Willebrand factor A domain containing 5A 1, transcript variant X1	2.135	1.09439	0.00370467	0.325922	yes	up	0.49	0.21	0.99	2.28	2.17	0.5	0.69	1.49	0.23	0.563333	1.22667
gene-WDYHV1	WDYHV1	WDYHV motif containing 1, transcript variant X1	1.569	0.650283	0.0268252	0.517593	yes	up	2.99	3.1	2.76	5.94	7.44	2.13	2.67	7.86	1.35	2.95	4.565
gene-WFDC2	WFDC2	WAP four-disulfide core domain 2, transcript variant X1	19.394	4.2775	0.0409176	0.556292	yes	up	1.85	0	0.27	0	14.02	45.07	2.08	6.52	5.44	0.706667	12.1883
gene-WNT9A	WNT9A	Wnt family member 9A	2.404	1.26554	0.045065	0.568265	yes	up	7.82	7.76	2.59	12.78	17.52	7.36	53.02	16.37	5.4	6.05667	18.7417
gene-XPO5	XPO5	exportin 5, transcript variant X1	1.563	0.644078	0.0177074	0.473835	yes	up	8.7	7.58	9.4	18.81	27.79	11.7	13.65	15.12	6.58	8.56	15.6083
gene-ZC3H12D	ZC3H12D	zinc finger CCCH-type containing 12D, transcript variant X5	4.395	2.13593	0.0385826	0.553762	yes	up	0.02	0.12	0.01	0.07	0.18	0.07	0.78	0.31	0.12	0.05	0.255
gene-ZDHHC3	ZDHHC3	zinc finger DHHC-type containing 3, transcript variant X1	0.526	-0.927448	0.0471554	0.569041	yes	down	17.88	35.97	81.86	50.52	40.09	6.53	40.36	41.91	7.15	45.2367	31.0933
gene-ZNF385C	ZNF385C	zinc finger protein 385C, transcript variant X1	7.819	2.96693	0.0152889	0.455933	yes	up	0	0.11	0.14	4.19	0.36	0.58	0.29	0.53	0	0.0833333	0.991667
gene-ZNF618	ZNF618	zinc finger protein 618, transcript variant X1	1.728	0.788872	0.000141749	0.0542549	yes	up	3.01	2.41	3.97	7.92	9.96	4.04	7.13	6.89	2.87	3.13	6.46833
gene-ZNF624	ZNF624	zinc finger protein 624, transcript variant X2	1.66	0.731604	0.0481929	0.569738	yes	up	1.93	1.08	2.02	6.84	6.91	2.12	2.2	5.22	0.61	1.67667	3.98333

## Sheet: Se-Y VS. Control
Gene_id	Gene name	Gene description	FC(Se-Y/Control)	Log2FC(Se-Y/Control)	Pvalue	Padjust	Significant	Regulate	Control1	Control2	Control3	Se-Y_1	Se-Y_2	Se-Y_3	Se-Y_4	Se-Y_5	Se-Y_6	Control	Se-Y
gene-AADAC	AADAC	arylacetamide deacetylase, transcript variant X2	0.421	-1.24866	0.0398182	0.387036	yes	down	0.7	1.6	0.89	1.09	1.25	0.41	0.63	0.25	0.9	1.06333	0.755
gene-AAR2	AAR2	AAR2 splicing factor homolog, transcript variant X1	0.547	-0.870512	0.0142613	0.276626	yes	down	24.68	21.39	22.29	28	23.58	16.72	22.35	21.12	21.53	22.7867	22.2167
gene-ABAT	ABAT	4-aminobutyrate aminotransferase, transcript variant X4	1.628	0.703422	0.0220159	0.327515	yes	up	2.87	1.93	2.85	6.11	4.81	6.11	8.97	6.09	18.17	2.55	8.37667
gene-ABCA1	ABCA1	ATP-binding cassette, sub-family A (ABC1), member 1	2.009	1.0064	0.0367999	0.381695	yes	up	1.35	0.65	0.67	2.59	3.51	1.47	6.79	2.55	3.92	0.89	3.47167
gene-ABCC10	ABCC10	ATP binding cassette subfamily C member 10, transcript variant X4	1.57	0.650826	0.00963476	0.236804	yes	up	3.82	2.26	4.07	6.12	9.16	9.28	10.4	7.57	14.35	3.38333	9.48
gene-ABCG1	ABCG1	ATP binding cassette subfamily G member 1, transcript variant X1	4.61	2.20482	8.4e-05	0.0197567	yes	up	0.01	0.07	0.09	0.28	0.25	0.5	1.08	0.35	0.51	0.0566667	0.495
gene-ABLIM2	ABLIM2	actin binding LIM protein family member 2, transcript variant X1	2.164	1.11349	0.00775539	0.219067	yes	up	0.76	1.02	0.62	1.1	1.61	4.36	3.95	4.05	6.25	0.8	3.55333
gene-ABLIM3	ABLIM3	actin binding LIM protein family member 3, transcript variant X1	0.624	-0.680787	0.0437279	0.403371	yes	down	4.56	13.42	12.66	7.42	10.34	14.69	8.78	11.39	17.62	10.2133	11.7067
gene-ABRACL	ABRACL	ABRA C-terminal like	0.663	-0.592285	0.00171481	0.116939	yes	down	24.17	27.96	38.99	27.81	27.69	47.57	39.32	30.37	60.51	30.3733	38.8783
gene-ACBD7	ACBD7	acyl-CoA binding domain containing 7, transcript variant X1	0.299	-1.74071	0.0412545	0.394072	yes	down	0.25	0.55	0.77	0.42	0.35	0.26	0.37	0.26	0.27	0.523333	0.321667
gene-ACER1	ACER1	alkaline ceramidase 1, transcript variant X3	11.235	3.48989	0.00357098	0.160674	yes	up	0.05	0.05	0.08	0.2	0.12	1.53	4.44	0.93	0.59	0.06	1.30167
gene-ACOT7	ACOT7	acyl-CoA thioesterase 7, transcript variant X1	1.567	0.648399	0.011214	0.251255	yes	up	9.67	8.6	11.79	17.34	16.65	28.41	38.25	22.42	62.52	10.02	30.9317
gene-ACSL6	ACSL6	acyl-CoA synthetase long-chain family member 6, transcript variant X1	3.579	1.83971	0.0230396	0.332239	yes	up	0.96	0.34	0.86	1.27	0.24	3.64	10.99	2.11	15.06	0.72	5.55167
gene-ACSM4	ACSM4	acyl-CoA synthetase medium-chain family member 4, transcript variant X2	22.306	4.47933	0.0368179	0.381695	yes	up	0	0	0	0.28	0	0.51	0.1	0.04	0	0	0.155
gene-ACTB	ACTB	actin, beta	0.558	-0.842391	0.00388435	0.164821	yes	down	860.86	2162.23	1749.59	1295.69	1151.76	1858.05	1770.97	1847.72	1814.52	1590.89	1623.12
gene-ACTBL2	ACTBL2	actin, beta-like 2	0.128	-2.96296	0.0483241	0.419284	yes	down	1.69	0.21	0.04	0.41	0.06	0.05	0	0.34	0	0.646667	0.143333
gene-ADAMTS12	ADAMTS12	ADAM metallopeptidase with thrombospondin type 1 motif 12, transcript variant X1	2.091	1.06418	0.0144807	0.278189	yes	up	0.3	0.29	0.54	0.71	0.55	1.64	1.94	0.9	3.74	0.376667	1.58
gene-ADAMTS17	ADAMTS17	ADAM metallopeptidase with thrombospondin type 1 motif 17, transcript variant X1	16.952	4.08341	5.05e-05	0.0146334	yes	up	0.03	0.08	0.06	0.29	0.09	1.35	4.82	0.42	6.68	0.0566667	2.275
gene-ADAMTS3	ADAMTS3	ADAM metallopeptidase with thrombospondin type 1 motif 3, transcript variant X1	2.041	1.02924	0.0273816	0.353768	yes	up	4.15	2.19	1.77	4.62	6.04	9.02	18.46	6.74	27.33	2.70333	12.035
gene-ADAMTSL3	ADAMTSL3	ADAMTS like 3, transcript variant X7	1.74	0.798824	0.0367461	0.381695	yes	up	1.7	3.66	5.06	4.54	10.44	12.19	7.19	10.01	22.41	3.47333	11.13
gene-ADAMTSL5	ADAMTSL5	ADAMTS like 5, transcript variant X1	0.658	-0.603376	0.0399161	0.387125	yes	down	13.06	15.66	14.36	13.04	10.87	21.17	25.18	18.84	15.63	14.36	17.455
gene-ADAP1	ADAP1	ArfGAP with dual PH domains 1	0.554	-0.853274	0.043139	0.402597	yes	down	16.88	18.12	7.16	17.3	10.5	8.56	16.89	15.55	19.13	14.0533	14.655
gene-ADAT1	ADAT1	adenosine deaminase, tRNA specific 1, transcript variant X1	1.848	0.886277	0.00650134	0.20012	yes	up	6.69	3.93	7.35	11.23	16.86	18.27	22.24	14.52	48.63	5.99	21.9583
gene-ADGRG4	ADGRG4	adhesion G protein-coupled receptor G4, transcript variant X2	7.571	2.92057	0.00573301	0.190276	yes	up	0.04	0.02	0.03	0.11	0.1	0.94	0.09	0.24	1	0.03	0.413333
gene-ADGRL2	ADGRL2	adhesion G protein-coupled receptor L2, transcript variant X1	1.848	0.886171	0.000335562	0.0442083	yes	up	2.31	2.74	4.14	6.09	6.85	9.15	12.6	9.64	21.63	3.06333	10.9933
gene-ADH1C	ADH1C	alcohol dehydrogenase 1C (class I), gamma polypeptide, transcript variant X1	0.32	-1.64296	0.0157195	0.288146	yes	down	0.95	3.97	0.77	0.33	0.32	1.7	2.06	0.73	2.49	1.89667	1.27167
gene-ADM2	ADM2	adrenomedullin 2	2.252	1.17112	0.0290602	0.355281	yes	up	2.76	4.38	17.49	14.46	14.24	30.58	54.17	32.49	70.4	8.21	36.0567
gene-ADPRHL	ADPRHL	ADP-ribosylarginine hydrolase-like, transcript variant X1	2.062	1.04428	0.043581	0.403371	yes	up	0.84	1.05	1.21	0.79	1.69	3.92	4.92	1.99	9.75	1.03333	3.84333
gene-ADPRHL1	ADPRHL1	ADP-ribosylhydrolase like 1	24.445	4.61146	2.63e-05	0.01006	yes	up	0.14	0.12	0.88	1.68	0.68	6	70.31	4.56	65.34	0.38	24.7617
gene-ADSL	ADSL	adenylosuccinate lyase	0.582	-0.781337	0.00766381	0.217956	yes	down	38.26	73.03	50.8	57.05	44.88	69.82	42.54	48.88	86.52	54.03	58.2817
gene-AGAP3	AGAP3	ArfGAP with GTPase domain, ankyrin repeat and PH domain 3, transcript variant X6	0.589	-0.764564	0.033638	0.374544	yes	down	5.14	17.63	8.58	7.25	8.29	10.49	13.73	13.2	15.12	10.45	11.3467
gene-AGBL2	AGBL2	ATP/GTP binding protein like 2, transcript variant X4	2.282	1.19006	0.021532	0.324122	yes	up	9.08	3.58	4.74	13.26	9.73	22.31	40.46	13.97	77.13	5.8	29.4767
gene-AGT	AGT	angiotensinogen, transcript variant X3	0.14	-2.83959	0.0134115	0.270233	yes	down	0.22	2.4	0.13	0.05	0.07	0.16	0.43	0	1.11	0.916667	0.303333
gene-AGXT	AGXT	alanine-glyoxylate aminotransferase	0.055	-4.18856	0.00803148	0.221174	yes	down	0.14	1.32	0.04	0	0	0	0.15	0	0.27	0.5	0.07
gene-AHCYL2	AHCYL2	adenosylhomocysteinase like 2, transcript variant X1	2.585	1.3704	0.0023079	0.136549	yes	up	7.41	7.29	10.07	15.05	12.78	49.92	34.17	49.2	101.9	8.25667	43.8367
gene-AHI1	AHI1	Abelson helper integration site 1, transcript variant X3	1.649	0.72149	0.0142538	0.276626	yes	up	2.99	2.22	2.37	4.52	5.6	7.64	10.11	5.87	17.7	2.52667	8.57333
gene-AHSG	AHSG	alpha 2-HS-glycoprotein	0.204	-2.29322	0.0104128	0.244717	yes	down	0.21	5.09	0.99	0.05	0.34	0.99	1.45	1.06	1.21	2.09667	0.85
gene-ALG14	ALG14	ALG14 UDP-N-acetylglucosaminyltransferase subunit, transcript variant X1	0.666	-0.585886	0.00151297	0.10786	yes	down	11.58	14.05	15.71	12.69	14.73	19.26	19.42	13.21	21.49	13.78	16.8
gene-ALG2	ALG2	ALG2, alpha-1,3/1,6-mannosyltransferase	0.646	-0.630935	0.0174863	0.299684	yes	down	9.65	27.63	14.03	17.42	18.29	26.04	18.39	20.93	21.6	17.1033	20.445
gene-ALK	ALK	ALK receptor tyrosine kinase, transcript variant X1	2.035	1.02522	0.0330738	0.37259	yes	up	0.17	0.34	0.32	0.52	0.76	1.84	1.32	0.46	1.49	0.276667	1.065
gene-ALPK1	ALPK1	alpha kinase 1, transcript variant X4	2.37	1.24487	0.00323844	0.154258	yes	up	0.59	0.37	0.8	1.03	2.21	2.95	4.69	1.34	3.39	0.586667	2.60167
gene-ALS2L	ALS2L	ALS2 C-terminal like, transcript variant X1	2.452	1.29412	0.000998927	0.0818425	yes	up	1.42	1.06	1.37	1.8	3.57	8.07	9.48	4.97	9.81	1.28333	6.28333
gene-AMD1	AMD1	adenosylmethionine decarboxylase 1	0.387	-1.37056	0.00180248	0.118893	yes	down	21.45	93.13	28.26	32.49	27.52	36.14	29.46	27.8	51.79	47.6133	34.2
gene-AMDHD2	AMDHD2	amidohydrolase domain containing 2	0.664	-0.591287	0.0204254	0.317976	yes	down	5.98	4.4	5.85	4.13	6.37	7.16	9.38	6.32	7.55	5.41	6.81833
gene-AMFR	AMFR	autocrine motility factor receptor, transcript variant X1	0.572	-0.805879	0.0252192	0.345329	yes	down	63.89	78.71	71.27	70.28	66.16	82.94	42.37	97.48	72.44	71.29	71.945
gene-AMPD3	AMPD3	adenosine monophosphate deaminase 3, transcript variant X1	2.051	1.03642	0.00489414	0.180306	yes	up	0.31	0.49	0.52	0.98	1.09	1.85	1.91	1.53	4.78	0.44	2.02333
gene-ANKIB1	ANKIB1	ankyrin repeat and IBR domain containing 1, transcript variant X1	0.609	-0.716427	0.0425607	0.400051	yes	down	12.02	28.6	11.79	16.47	19.07	14.38	22.46	20.32	24.36	17.47	19.51
gene-ANKRD10	ANKRD10	ankyrin repeat domain 10, transcript variant X1	1.68	0.748374	0.0424569	0.399762	yes	up	15.55	13.11	20.14	25.93	35.87	33.55	54.93	32.82	102.72	16.2667	47.6367
gene-ANKS1B	ANKS1B	ankyrin repeat and sterile alpha motif domain containing 1B, transcript variant X1	2.819	1.49502	0.025664	0.345849	yes	up	1.3	0.61	1.27	1.89	0.92	4.02	10.07	1.98	24.32	1.06	7.2
gene-ANO9	ANO9	anoctamin 9, transcript variant X1	2.219	1.14989	0.00693435	0.209532	yes	up	0.21	0.2	0.35	0.41	0.6	1.01	1.93	0.88	1.77	0.253333	1.1
gene-ANXA1	ANXA1	annexin A1	3.432	1.77894	0.00267782	0.145966	yes	up	49.03	107.13	85.03	170.17	75.38	814.47	918.27	312.76	1111.9	80.3967	567.158
gene-ANXA6	ANXA6	annexin A6, transcript variant X3	0.593	-0.75385	0.00413925	0.16771	yes	down	54.72	90.03	75.46	61.18	66.8	76.46	128.05	67.06	83.1	73.4033	80.4417
gene-ANXA7	ANXA7	annexin A7	0.629	-0.667903	0.0490341	0.420873	yes	down	24.88	83.99	45.42	42.7	43.96	58.41	57.27	67.12	96.6	51.43	61.01
gene-APCDD1L	APCDD1L	APC down-regulated 1 like, transcript variant X1	7.455	2.8983	2.44e-05	0.00967535	yes	up	0.98	0.45	1.2	2.45	1.17	18.87	23.21	10.46	19.3	0.876667	12.5767
gene-AQP1	AQP1	aquaporin 1	1.663	0.733649	0.0207007	0.318002	yes	up	17.98	18.33	34.08	70.63	34.39	78.92	61.11	71.41	129.03	23.4633	74.2483
gene-ARFRP1	ARFRP1	ADP ribosylation factor related protein 1, transcript variant X2	0.658	-0.604825	0.0449619	0.406069	yes	down	15.35	35.8	29.13	25.97	23.29	43.73	32.24	32.87	38.26	26.76	32.7267
gene-ARHGAP22	ARHGAP22	Rho GTPase activating protein 22, transcript variant X1	3.887	1.9585	0.00065589	0.0658609	yes	up	0.09	0.03	0.16	0.21	0.53	0.6	0.22	0.72	0.65	0.0933333	0.488333
gene-ARHGAP39	ARHGAP39	Rho GTPase activating protein 39, transcript variant X1	2.904	1.53788	0.00658464	0.201929	yes	up	1.08	0.73	0.31	1.45	2.16	2.64	5.1	3.16	13.1	0.706667	4.60167
gene-ARHGAP42	ARHGAP42	Rho GTPase activating protein 42, transcript variant X1	1.584	0.663498	0.0360269	0.380418	yes	up	1.27	2.06	1.26	2.25	3.04	3.95	6.32	5.99	6.43	1.53	4.66333
gene-ARHGEF26	ARHGEF26	Rho guanine nucleotide exchange factor 26	2.766	1.4678	0.0267752	0.35303	yes	up	4.49	2.62	5.42	13.36	6.28	11.82	14.72	8.74	105.24	4.17667	26.6933
gene-ARHGEF38	ARHGEF38	Rho guanine nucleotide exchange factor 38	2.015	1.01088	0.0185601	0.308095	yes	up	2.33	1.48	0.98	3.12	3.89	5.62	9.73	3.83	14.37	1.59667	6.76
gene-ARHGEF4	ARHGEF4	Rho guanine nucleotide exchange factor 4, transcript variant X1	3.766	1.9132	0.00595355	0.193379	yes	up	3.5	2.64	4.38	12.53	4.22	15.52	20.28	5.34	77.87	3.50667	22.6267
gene-ARID5A	ARID5A	AT rich interactive domain 5A (MRF1-like)	0.397	-1.33324	0.00296842	0.152206	yes	down	1.62	5.66	1.56	1.3	1.44	2.35	2.45	2.96	2.96	2.94667	2.24333
gene-ARL5B	ARL5B	ADP ribosylation factor like GTPase 5B	0.554	-0.851787	0.0167425	0.296787	yes	down	2.62	8.6	6.47	3.31	5.08	7.33	8.39	5.38	6.63	5.89667	6.02
gene-ARMC3	ARMC3	armadillo repeat containing 3, transcript variant X2	2.12	1.0839	0.00523198	0.182426	yes	up	1.47	1.07	1.18	3	2.66	4.3	6.45	3.32	13.58	1.24	5.55167
gene-ARMC4	ARMC4	armadillo repeat containing 4, transcript variant X2	2.05	1.03553	0.0309311	0.361819	yes	up	6.96	4.22	4.52	10.3	6.66	21.3	36.14	12.61	55.57	5.23333	23.7633
gene-ARMH4	ARMH4	armadillo like helical domain containing 4, transcript variant X1	3.666	1.87405	0.0366176	0.381695	yes	up	0.3	0.1	0.19	1.89	0.03	3.27	0.7	1.21	0.97	0.196667	1.345
gene-ARNT2	ARNT2	aryl hydrocarbon receptor nuclear translocator 2, transcript variant X2	1.789	0.838969	0.0137514	0.272913	yes	up	0.78	1.93	1.93	2.98	4.89	3.92	4.02	4.35	10.67	1.54667	5.13833
gene-ASAP2	ASAP2	ArfGAP with SH3 domain, ankyrin repeat and PH domain 2, transcript variant X1	1.642	0.715828	0.00843583	0.225713	yes	up	5.84	4.65	10.82	14.33	18.9	17.86	20.71	19.56	39.75	7.10333	21.8517
gene-ASB14	ASB14	ankyrin repeat and SOCS box containing 14, transcript variant X1	2.892	1.53214	0.00207273	0.127842	yes	up	0.34	0.18	0.28	0.59	0.94	1.34	1.45	1.15	4.09	0.266667	1.59333
gene-ASCL2	ASCL2	achaete-scute family bHLH transcription factor 2	6.545	2.71049	0.00994405	0.239413	yes	up	0.05	0.09	0.89	0.96	0.57	4.12	11.28	0.32	11.3	0.343333	4.75833
gene-ASCL3	ASCL3	achaete-scute complex homolog 3 (Drosophila)	3.004	1.58671	0.0230788	0.332427	yes	up	0.47	4.68	10.2	11.53	7.1	37.63	59.52	21.27	39.1	5.11667	29.3583
gene-ASIC2	ASIC2	acid sensing ion channel subunit 2, transcript variant X1	2.693	1.42912	0.0380522	0.384328	yes	up	0.33	1.05	0.94	1.6	0.87	6.62	11.16	2	6.29	0.773333	4.75667
gene-ASL	ASL	argininosuccinate lyase, transcript variant X1	0.573	-0.804168	0.000808918	0.0731857	yes	down	47.79	75.74	58.68	63.64	51.17	50.5	73	58.6	87.54	60.7367	64.075
gene-ASL1	ASL1	argininosuccinate lyase 1, transcript variant X1	0.471	-1.08609	0.00115202	0.0912088	yes	down	3.67	5.87	8.71	2.4	2.19	5.11	3.97	7.02	8.84	6.08333	4.92167
gene-ASPG	ASPG	asparaginase, transcript variant X1	0.515	-0.957123	0.0367735	0.381695	yes	down	27.63	18.11	21.14	33.49	13.56	23.22	15.39	22.1	17.95	22.2933	20.9517
gene-ASPM	ASPM	abnormal spindle microtubule assembly, transcript variant X1	3.814	1.93148	0.0074804	0.215152	yes	up	0.01	0.04	0.04	0.14	0.41	0.27	0.06	0.18	0.24	0.03	0.216667
gene-ASTE1	ASTE1	asteroid homolog 1 (Drosophila), transcript variant X1	2.01	1.00693	0.0301082	0.358936	yes	up	1.81	0.63	1.13	1.97	2.97	4.58	7.68	2.94	10.38	1.19	5.08667
gene-ASZ1	ASZ1	ankyrin repeat, SAM and basic leucine zipper domain containing 1, transcript variant X1	49.217	5.62109	0.00025442	0.0378144	yes	up	0	0	0	0.16	0.07	0.31	0.98	0.05	1.55	0	0.52
gene-ATF3	ATF3	activating transcription factor 3, transcript variant X1	0.083	-3.59898	8.02e-05	0.0194043	yes	down	9	109.99	1.42	6.75	2.73	3.21	4.81	11.37	7.16	40.1367	6.005
gene-ATP10D	ATP10D	ATPase phospholipid transporting 10D (putative), transcript variant X2	2.011	1.00768	0.00247799	0.140715	yes	up	0.3	0.6	0.6	0.99	1.44	1.59	1.57	2.01	3.88	0.5	1.91333
gene-ATP13A5	ATP13A5	ATPase 13A5, transcript variant X1	1.715	0.778292	0.000888865	0.0754528	yes	up	18.15	17.6	22.65	42.68	48.8	48.37	96.6	63.74	76.05	19.4667	62.7067
gene-ATP2B2	ATP2B2	ATPase plasma membrane Ca2+ transporting 2, transcript variant X1	1.629	0.704426	0.0471424	0.414195	yes	up	12.77	14.61	15.76	21.19	19.84	36.21	54.42	31.34	90.38	14.38	42.23
gene-ATP2C2	ATP2C2	ATPase secretory pathway Ca2+ transporting 2, transcript variant X1	20.909	4.38607	3.29e-06	0.00386794	yes	up	0.84	1.75	2.66	7.25	6.35	25.64	88.77	15.55	410.51	1.75	92.345
gene-ATP6V0D2	ATP6V0D2	ATPase H+ transporting V0 subunit d2	14.503	3.85826	5.68e-05	0.0150815	yes	up	0.19	1.03	4.85	8.75	4.49	47.51	195.81	12.4	80.66	2.02333	58.27
gene-ATP6V1G3	ATP6V1G3	ATPase H+ transporting V1 subunit G3	7.253	2.85851	0.00608436	0.19524	yes	up	0	0.56	1.5	1.64	0.94	13.69	30.46	2.93	7.47	0.686667	9.52167
gene-ATP8A2	ATP8A2	ATPase phospholipid transporting 8A2, transcript variant X1	2.47	1.30451	0.0490306	0.420873	yes	up	7.39	2.1	1.35	9.41	5.16	14.9	15.38	15.77	66.01	3.61333	21.105
gene-ATP8B1	ATP8B1	ATPase phospholipid transporting 8B1, transcript variant X1	2.309	1.20746	0.00390552	0.164821	yes	up	1.9	1.71	1.31	2.8	3.42	7.48	12.01	5.22	17.81	1.64	8.12333
gene-ATP8B3	ATP8B3	ATPase phospholipid transporting 8B3, transcript variant X2	5.094	2.34874	0.00337399	0.156176	yes	up	0.19	0.06	0.31	0.16	0.5	1	5.9	1.68	2.8	0.186667	2.00667
gene-B3GNT5	B3GNT5	UDP-GlcNAc:betaGal beta-1,3-N-acetylglucosaminyltransferase 5, transcript variant X4	2.882	1.52722	0.00133965	0.101537	yes	up	1.51	0.48	0.48	1.42	3.69	3.37	6.29	3.57	7.61	0.823333	4.325
gene-BAIAP2	BAIAP2	BAI1 associated protein 2, transcript variant X1	0.592	-0.756197	0.0139524	0.275502	yes	down	34.07	80.57	44.41	40.29	49.04	49.78	46.85	61.29	103.44	53.0167	58.4483
gene-BAIAP2L1	BAIAP2L1	BAI1 associated protein 2 like 1	0.527	-0.925407	0.000594269	0.0622924	yes	down	61.65	116.89	80.37	78.28	78.14	79.29	96.62	57.45	111.93	86.3033	83.6183
gene-BARD1	BARD1	BRCA1 associated RING domain 1, transcript variant X1	2.069	1.04901	0.0420328	0.397814	yes	up	0.4	0.23	0.15	0.55	0.44	1.26	1.42	0.64	2.38	0.26	1.115
gene-BARX2	BARX2	BARX homeobox 2	2.144	1.1005	0.0406467	0.390531	yes	up	3.37	1.73	3.77	4.77	2.71	24.5	17.38	10.59	15.26	2.95667	12.535
gene-BCAR1	BCAR1	BCAR1 scaffold protein, Cas family member, transcript variant X1	0.506	-0.983601	0.00401594	0.166153	yes	down	12.23	34.91	15.05	12.73	19.5	20.1	21.99	18.1	26.69	20.73	19.8517
gene-BCAS3	BCAS3	BCAS3, microtubule associated cell migration factor, transcript variant X1	0.618	-0.693406	0.000907283	0.0766212	yes	down	7.86	6.74	6	6.06	6.53	8.56	9.57	6.59	11.4	6.86667	8.11833
gene-BCL11A	BCL11A	B-cell CLL/lymphoma 11A, transcript variant X1	1.557	0.638605	0.00861614	0.227073	yes	up	2.11	1.68	2.81	3.7	5.17	6.41	8.64	5.82	12.08	2.2	6.97
gene-BCL2L14	BCL2L14	BCL2 like 14	6.554	2.71231	1.12e-05	0.00700422	yes	up	0.08	0.28	0.56	2.41	1.18	7.11	6.16	2.1	3.44	0.306667	3.73333
gene-BCL6	BCL6	B-cell CLL/lymphoma 6	2.622	1.39085	0.012005	0.25686	yes	up	5.86	7.03	5.41	11.68	11.24	20.74	36.58	15.19	120.34	6.1	35.9617
gene-BCL9	BCL9	BCL9 transcription coactivator, transcript variant X4	1.856	0.892031	0.0174334	0.2994	yes	up	8.76	4.33	5.91	9.7	10.97	21.17	30.03	13.49	40.51	6.33333	20.9783
gene-BFSP2	BFSP2	beaded filament structural protein 2	0.509	-0.973976	0.0268568	0.353263	yes	down	4.11	3.06	4.96	3.8	3.74	2.09	2.95	5.75	3.48	4.04333	3.635
gene-BHLHE23	BHLHE23	basic helix-loop-helix family member e23	0.064	-3.96263	2.4e-05	0.00967535	yes	down	0.33	2.19	0.1	0.1	0.16	0.13	0.02	0.12	0.05	0.873333	0.0966667
gene-BHLHE40	BHLHE40	basic helix-loop-helix family member e40	0.411	-1.28211	0.0149648	0.28229	yes	down	5.61	24.64	4.06	5.71	5.86	13.55	8.36	6.72	14.14	11.4367	9.05667
gene-BHMT2	BHMT2	betaine--homocysteine S-methyltransferase 2	0.157	-2.67395	0.006729	0.205075	yes	down	1.6	14.34	0.69	0.2	0.86	1.26	3.34	0.2	6.08	5.54333	1.99
gene-BID	BID	BH3 interacting domain death agonist, transcript variant X1	0.58	-0.786592	0.0195983	0.314593	yes	down	5.55	8.38	7.8	7.29	10.94	15.82	17.87	10.57	17.28	7.24333	13.295
gene-BLOC1S3	BLOC1S3	biogenesis of lysosomal organelles complex-1, subunit 3, transcript variant X2	1.804	0.851238	0.0397848	0.387036	yes	up	0.87	0.84	0.95	1.08	1.63	2.74	3.91	2.33	8.58	0.886667	3.37833
gene-BMERB1	BMERB1	bMERB domain containing 1	0.575	-0.799348	0.00723386	0.213952	yes	down	4.23	12.62	9.91	9.33	8.76	8.4	13.57	7.05	11.43	8.92	9.75667
gene-BMP2	BMP2	bone morphogenetic protein 2	0.531	-0.912578	0.013755	0.272913	yes	down	1.4	5.05	2.56	2.16	2.99	2.66	2.48	2.97	3.54	3.00333	2.8
gene-BMP4	BMP4	bone morphogenetic protein 4	0.368	-1.44263	0.0188123	0.309182	yes	down	4.48	28.74	11.25	9.78	9.44	7.18	6.31	17.01	5.36	14.8233	9.18
gene-BMPER	BMPER	BMP binding endothelial regulator	0.325	-1.62331	0.0249954	0.344456	yes	down	0.27	1.27	0.12	0.28	0.22	0.4	0.28	0.48	0.22	0.553333	0.313333
gene-BOLL	BOLL	boule homolog, RNA binding protein, transcript variant X1	2.571	1.36221	0.0286557	0.354353	yes	up	0.1	0.03	0.41	0.35	0.7	0.93	0.9	0.46	1.94	0.18	0.88
gene-BPGM	BPGM	bisphosphoglycerate mutase, transcript variant X5	0.574	-0.801956	0.0148329	0.281152	yes	down	1.97	5.07	3.7	3.66	2.77	2.42	4.68	3.6	5.62	3.58	3.79167
gene-BSND	BSND	Bartter syndrome, infantile, with sensorineural deafness (Barttin)	9.366	3.22742	0.00194669	0.122828	yes	up	0	0.71	2.53	3.06	1.94	42.48	46.51	6.33	13.78	1.08	19.0167
gene-BTBD6	BTBD6	BTB domain containing 6, transcript variant X1	0.376	-1.40985	0.00504049	0.182139	yes	down	6.71	25.17	6.74	5.56	4.92	12.98	11.46	13.01	8.03	12.8733	9.32667
gene-BTK	BTK	Bruton tyrosine kinase, transcript variant X1	1.752	0.809324	0.0258713	0.346011	yes	up	0.78	0.81	0.71	2.06	1.3	3.86	2.41	2.48	3	0.766667	2.51833
gene-BTN1	BTN1	B-butyrophilin 1, transcript variant X4	1.933	0.950844	0.0478556	0.41711	yes	up	2.27	0.92	1.16	2.03	2.97	6.69	8.76	3.45	15.26	1.45	6.52667
gene-BTN1A1	BTN1A1	butyrophilin subfamily 1 member A1	2.058	1.04124	0.00869803	0.227073	yes	up	0.58	0.55	0.5	2.02	1.24	2.71	2.39	1.96	2.03	0.543333	2.05833
gene-C11orf16	C11orf16	C11orf16 homolog, transcript variant X2	2.663	1.41309	0.0440453	0.404216	yes	up	0.94	0.13	0.41	1.25	0.75	1.4	7.98	1.19	6.21	0.493333	3.13
gene-C11orf88	C11orf88	chromosome 11 open reading frame 88, transcript variant X1	3.097	1.63065	0.0123131	0.258309	yes	up	38.53	16.51	21.44	50.38	29.35	169.75	397.02	57.9	332.89	25.4933	172.882
gene-C11orf97	C11orf97	chromosome 11 open reading frame 97, transcript variant X1	2.097	1.06811	0.0108746	0.247201	yes	up	1.13	0.7	1.05	2.25	1.5	7.03	4.72	3.18	5.2	0.96	3.98
gene-C12orf4	C12orf4	C12orf4 homolog, transcript variant X1	0.483	-1.04865	0.0149937	0.282409	yes	down	5.63	19.8	5.12	6.48	6.52	10.15	12.51	7.4	13.95	10.1833	9.50167
gene-C14orf180	C14orf180	chromosome 14 open reading frame 180, transcript variant X7	2.295	1.19869	0.0411289	0.393514	yes	up	1.04	1.53	1.18	2.17	2.82	12.74	9.2	2.08	4.32	1.25	5.555
gene-C1QTNF4	C1QTNF4	C1q and TNF related 4, transcript variant X1	31.782	4.99012	0.0347393	0.37633	yes	up	0	0.29	0	0	0.26	11.01	1.02	0.08	33.72	0.0966667	7.68167
gene-C1orf159	C1orf159	C1orf159 homolog, transcript variant X1	1.965	0.974612	0.00171843	0.116939	yes	up	1.6	1.28	2.43	3.65	3.36	6	8.55	4.87	13.79	1.77	6.70333
gene-C1orf167	C1orf167	chromosome 1 open reading frame 167, transcript variant X2	1.729	0.79008	0.0354223	0.378278	yes	up	3.4	1.65	2.26	4.16	5.94	6.3	8.66	7.06	18.92	2.43667	8.50667
gene-C1orf21	C1orf21	C1orf21 homolog, transcript variant X2	0.344	-1.54047	0.00148794	0.107002	yes	down	9.71	26.27	15.49	11.28	11.67	10.38	9.77	12.5	5.03	17.1567	10.105
gene-C1orf53	C1orf53	chromosome 1 open reading frame 53	0.48	-1.05797	0.0172521	0.298354	yes	down	1.67	3.1	4.27	3.24	1.82	2.07	2.7	2.67	3.59	3.01333	2.68167
gene-C2	C2	complement C2	0.566	-0.820116	0.0282568	0.354353	yes	down	4.06	8.75	3.59	5.13	5.93	3.97	5.29	5.61	7.74	5.46667	5.61167
gene-C20orf173	C20orf173	chromosome 20 open reading frame 173, transcript variant X1	0.436	-1.19813	0.0174026	0.2994	yes	down	3.96	1.96	1.34	1.98	1.46	1.97	3.2	2.13	1.25	2.42	1.99833
gene-C20orf96	C20orf96	C20orf96 homolog, transcript variant X1	2.106	1.07437	0.0437261	0.403371	yes	up	2.63	3.29	2.94	4.02	2.47	16.84	22.12	6.38	25.02	2.95333	12.8083
gene-C21orf58	C21orf58	C21orf58 homolog, transcript variant X6	3.234	1.69349	0.00421175	0.16794	yes	up	2	3.13	2.02	3.79	3.01	18.01	25.59	11.15	40.21	2.38333	16.96
gene-C26H6ORF222	C26H6ORF222	chromosome 26 open reading frame, human C6orf222, transcript variant X1	17.406	4.12152	0.0463195	0.411998	yes	up	0	0.04	0	0	0.04	1.78	0.28	0.36	0	0.0133333	0.41
gene-C2CD3	C2CD3	C2 calcium dependent domain containing 3, transcript variant X1	1.681	0.749153	0.00495571	0.182123	yes	up	1.61	0.88	2.14	2.69	2.17	6.21	5.6	3.1	8.02	1.54333	4.63167
gene-C2orf69	C2orf69	C2orf69 homolog	0.549	-0.863902	0.0238072	0.336818	yes	down	5.86	4.99	5.24	5.13	6.8	3.33	5.66	5.87	4.64	5.36333	5.23833
gene-C2orf71	C2orf71	chromosome 2 open reading frame 71, transcript variant X1	17.503	4.12955	0.000144744	0.028114	yes	up	0.03	0	0.02	0.04	0.7	0.19	0.21	0.33	2.45	0.0166667	0.653333
gene-C3	C3	complement component 3	0.213	-2.23029	0.0109129	0.247201	yes	down	2.81	21.97	0.74	0.61	1.15	2.49	4.09	3.16	13.17	8.50667	4.11167
gene-C3H6ORF163	C3H6ORF163	chromosome 3 open reading frame, human C6orf163	0.258	-1.95502	0.0144022	0.277798	yes	down	0.14	3.52	2.04	1.17	0.3	1.1	0.41	1.29	0.88	1.9	0.858333
gene-C4A	C4A	complement C4A (Rodgers blood group), transcript variant X2	0.172	-2.54003	0.00554786	0.187988	yes	down	1.22	3.39	0.13	0.28	0.1	0.19	1	0.16	2.09	1.58	0.636667
gene-C4H2orf81	C4H2orf81	chromosome 4 C2orf81 homolog	2.469	1.30415	0.0427362	0.400849	yes	up	1	1.02	0.79	1.68	0.7	7.08	9.51	2.29	7.6	0.936667	4.81
gene-C5orf51	C5orf51	C5orf51 homolog, transcript variant X1	0.617	-0.695789	0.0244986	0.342286	yes	down	4.31	6.84	8.18	5.55	5.27	11.16	7.41	7.07	7.31	6.44333	7.295
gene-C8G	C8G	complement component 8, gamma polypeptide	0.329	-1.60366	1.17e-05	0.00700422	yes	down	19.41	23.93	15.28	9.52	10.63	15.76	12.06	14.31	8.48	19.54	11.7933
gene-C8orf22	C8orf22	C8orf22 homolog	0.241	-2.05107	0.0238706	0.33706	yes	down	1.1	18.51	2.51	1.01	0.47	3.18	3.49	2.22	14.76	7.37333	4.18833
gene-C8orf34	C8orf34	C8orf34 homolog, transcript variant X1	4.333	2.1154	0.0269162	0.353263	yes	up	0.07	0.02	0.03	0.35	0.09	0.17	0.39	0.09	0.99	0.04	0.346667
gene-CA7	CA7	carbonic anhydrase 7, transcript variant X1	8.957	3.16304	0.00252468	0.142385	yes	up	0.03	0.05	0.09	0.25	0.06	2.68	0.36	0.86	1.5	0.0566667	0.951667
gene-CA8	CA8	carbonic anhydrase 8, transcript variant X1	1.979	0.984801	0.0412543	0.394072	yes	up	16.85	13.8	32.71	25.21	36.81	65.48	63.56	57.87	202.99	21.12	75.32
gene-CABCOCO1	CABCOCO1	ciliary associated calcium binding coiled-coil 1, transcript variant X1	8.225	3.04004	0.0095738	0.236729	yes	up	0	0.06	0.61	2.83	0	4.44	4.94	3.29	3.07	0.223333	3.095
gene-CABP7	CABP7	calcium binding protein 7	0.073	-3.77137	0.0165321	1	yes	down	0.05	0.05	0.11	0.02	0	0.02	0	0	0	0.07	0.00666667
gene-CACNA1I	CACNA1I	calcium voltage-gated channel subunit alpha1 I, transcript variant X3	2.911	1.54149	0.0149272	0.282229	yes	up	0.06	0.02	0.04	0.11	0.07	0.26	0.3	0.13	0.52	0.04	0.231667
gene-CACNG3	CACNG3	calcium voltage-gated channel auxiliary subunit gamma 3	0.352	-1.50715	0.0162577	0.293244	yes	down	0.55	0.46	0.3	0.48	0.21	0.24	0.2	0.2	0.37	0.436667	0.283333
gene-CADM2	CADM2	cell adhesion molecule 2, transcript variant X1	0.351	-1.50919	0.017166	0.297569	yes	down	0.08	0.08	0.11	0.09	0.08	0.03	0.03	0.04	0.06	0.09	0.055
gene-CADPS	CADPS	calcium dependent secretion activator, transcript variant X1	4.231	2.08108	0.0243993	0.341453	yes	up	0.01	0.06	0.1	0.06	0.14	0.95	1.06	0.33	0.17	0.0566667	0.451667
gene-CALHM2	CALHM2	calcium homeostasis modulator 2	0.569	-0.812346	0.00520163	0.182139	yes	down	1.18	2.86	2.68	1.86	2.02	2.08	2.82	2.35	2.8	2.24	2.32167
gene-CALR	CALR	calreticulin	0.666	-0.587055	0.0226871	0.331702	yes	down	470.43	543.55	848.22	740.79	735.99	592.64	749.49	615.37	1045.39	620.733	746.612
gene-CAMK2N2	CAMK2N2	calcium/calmodulin dependent protein kinase II inhibitor 2	0.553	-0.853794	0.0118671	0.25686	yes	down	3.31	5.31	4.79	3.81	2.47	6.14	6.49	3.73	6.03	4.47	4.77833
gene-CAP1	CAP1	cyclase associated actin cytoskeleton regulatory protein 1, transcript variant X3	0.65	-0.621971	0.0473364	0.41531	yes	down	52.54	114.73	73.18	75.3	86.46	90.45	71.45	118.2	125.58	80.15	94.5733
gene-CASP7	CASP7	caspase 7, transcript variant X2	1.716	0.779297	0.00223598	0.135376	yes	up	3.41	3.03	3.19	6.38	6	13.96	13.36	8.98	15.81	3.21	10.7483
gene-CBX4	CBX4	chromobox 4	0.549	-0.865604	0.00158681	0.111198	yes	down	17.81	20.04	22.75	22.21	18.74	17.2	17.47	13.93	34.06	20.2	20.6017
gene-CCDC113	CCDC113	coiled-coil domain containing 113, transcript variant X2	1.82	0.863605	0.0489094	0.420595	yes	up	1.64	0.77	1.13	2.5	1.51	5.05	4.89	1.7	8.03	1.18	3.94667
gene-CCDC129	CCDC129	coiled-coil domain containing 129, transcript variant X1	0.244	-2.03468	0.0440593	0.404216	yes	down	0.08	0.03	0.04	0.01	0.01	0.01	0.01	0.07	0.04	0.05	0.025
gene-CCDC13	CCDC13	coiled-coil domain containing 13, transcript variant X2	1.947	0.960893	0.0381436	0.384626	yes	up	1.96	0.67	0.91	2.66	2.18	4.36	5.74	3.16	11.71	1.18	4.96833
gene-CCDC141	CCDC141	coiled-coil domain containing 141, transcript variant X1	1.979	0.984436	0.0413436	0.394243	yes	up	0.7	0.22	0.81	0.9	2.31	1.17	2.07	1.03	5.58	0.576667	2.17667
gene-CCDC146	CCDC146	coiled-coil domain containing 146, transcript variant X2	2.785	1.47752	0.0122914	0.258309	yes	up	5.44	1.14	3.91	10.12	5.67	22.72	23.41	9.75	52.47	3.49667	20.69
gene-CCDC180	CCDC180	coiled-coil domain containing 180, transcript variant X1	2.923	1.5476	0.00739347	0.215116	yes	up	2.57	1.58	1.52	4.18	2.24	13.89	14.94	5.8	33.65	1.89	12.45
gene-CCDC189	CCDC189	coiled-coil domain containing 189, transcript variant X1	1.834	0.87506	0.0421239	0.39799	yes	up	13.08	12.23	16.01	19.38	14.76	45.86	80.51	29.57	79.59	13.7733	44.945
gene-CCDC28B	CCDC28B	coiled-coil domain containing 28B	0.034	-4.89475	0.000610318	0.062817	yes	down	0.24	3.06	0.37	0	0.3	0	0.16	0	0	1.22333	0.0766667
gene-CCDC39	CCDC39	coiled-coil domain containing 39	2.691	1.42798	0.000509177	0.0574324	yes	up	3.14	1.42	2.22	4.7	6.94	14.69	16.32	7.7	26.98	2.26	12.8883
gene-CCDC57	CCDC57	coiled-coil domain containing 57, transcript variant X3	2.911	1.54136	0.00635311	0.198346	yes	up	2.67	2.12	1.28	4.21	3.4	14.62	21.18	4.85	28.72	2.02333	12.83
gene-CCDC73	CCDC73	coiled-coil domain containing 73, transcript variant X1	1.741	0.799661	0.0186978	0.308224	yes	up	1.3	1.65	2.57	1.67	4.59	5.81	5.41	4.35	5.44	1.84	4.545
gene-CCDC77	CCDC77	coiled-coil domain containing 77, transcript variant X3	1.79	0.839588	0.0348621	0.376465	yes	up	1.15	1.58	1.27	2	2.16	4.49	8.57	3.75	8.96	1.33333	4.98833
gene-CCDC78	CCDC78	coiled-coil domain containing 78, transcript variant X1	2.34	1.22676	0.025084	0.344851	yes	up	9.76	2.96	4.47	12.8	10.46	29.32	33.98	13.63	76.54	5.73	29.455
gene-CCKAR	CCKAR	cholecystokinin A receptor	13.893	3.79632	0.00864351	0.227073	yes	up	0	0	0.09	0.15	0	0.97	2.56	0.3	1.24	0.03	0.87
gene-CCR5	CCR5	C-C motif chemokine receptor 5, transcript variant X1	2.459	1.29791	0.012098	0.25686	yes	up	2.53	1.67	1.08	5.7	5.77	9.52	2.16	7.54	7.99	1.76	6.44667
gene-CCSER1	CCSER1	coiled-coil serine rich protein 1, transcript variant X1	2.358	1.23776	0.00303971	0.1537	yes	up	0.42	0.77	0.7	0.73	1.21	1.29	3.37	1.39	2.43	0.63	1.73667
gene-CD69L	CD69L	CD69 molecule like	2.11	1.07726	0.0250869	0.344851	yes	up	2.26	23.9	35.43	13.89	39.82	64.87	158.33	32.9	112.83	20.53	70.44
gene-CD99	CD99	CD99 molecule (human Xg blood group), transcript variant X1	0.569	-0.813974	0.0324153	0.368114	yes	down	45.41	66.41	41.45	54.74	62	39.04	87.43	71.31	43.53	51.09	59.675
gene-CDC42EP4	CDC42EP4	CDC42 effector protein 4, transcript variant X1	0.588	-0.766966	0.00575402	0.190276	yes	down	27.2	39.96	30.26	35.35	25.28	42.97	33.4	29.5	35.99	32.4733	33.7483
gene-CDC7	CDC7	cell division cycle 7, transcript variant X6	4.52	2.1763	0.00086549	0.0750152	yes	up	0.38	0.79	0.68	2.16	2.59	1.57	10.45	2.13	16.97	0.616667	5.97833
gene-CDCA7	CDCA7	cell division cycle associated 7, transcript variant X2	5.167	2.36936	0.00348096	0.158533	yes	up	0.13	0.1	0.21	0.52	0.33	0.86	1.7	0.37	7	0.146667	1.79667
gene-CDCP2	CDCP2	CUB domain containing protein 2, transcript variant X2	2.268	1.18143	0.00162156	0.113152	yes	up	0.66	1.23	1.14	2.99	1.99	2.67	6.89	3.49	11.53	1.01	4.92667
gene-CDHR4	CDHR4	cadherin related family member 4, transcript variant X1	2.885	1.52881	0.0274972	0.353768	yes	up	3.51	3.82	6.82	8.66	4.84	35.84	73.14	6.56	39.18	4.71667	28.0367
gene-CDK17	CDK17	cyclin dependent kinase 17, transcript variant X1	0.54	-0.888461	0.034425	0.37633	yes	down	6.51	21.7	7.42	11	12.55	11.09	9.4	10.68	15.61	11.8767	11.7217
gene-CDK6	CDK6	cyclin dependent kinase 6	1.737	0.796221	0.0341443	0.37633	yes	up	1.58	2.11	2.26	2.55	6.94	4.16	5.9	5.46	16.14	1.98333	6.85833
gene-CDKL1	CDKL1	cyclin dependent kinase like 1	2.114	1.0802	0.00759838	0.21724	yes	up	6.94	14.17	4.53	19.96	41.53	29.98	37.98	22.68	57.74	8.54667	34.9783
gene-CDKL2	CDKL2	cyclin dependent kinase like 2, transcript variant X3	2.076	1.05392	0.00257816	0.143436	yes	up	4.43	3.4	4.79	8.88	7.82	17.97	25.95	10.79	31.33	4.20667	17.1233
gene-CDR2L	CDR2L	cerebellar degeneration related protein 2 like	0.629	-0.668615	0.0430583	0.402597	yes	down	1.11	1.66	1.48	1.51	1.47	1.59	1.31	2.08	1.57	1.41667	1.58833
gene-CEBPA	CEBPA	CCAAT/enhancer binding protein alpha	11.411	3.51234	0.00519756	0.182139	yes	up	0.33	0	0.34	0	1.99	6.03	17.23	1.05	6.14	0.223333	5.40667
gene-CELF5	CELF5	CUGBP Elav-like family member 5, transcript variant X1	21.424	4.42114	0.013584	0.272144	yes	up	0	0	0	0.04	0	0.3	0.38	0.12	1.14	0	0.33
gene-CEP162	CEP162	centrosomal protein 162, transcript variant X2	2.005	1.00327	0.0052397	0.182426	yes	up	1.83	0.98	1.26	2.86	3.02	5.29	6.2	3.79	12.5	1.35667	5.61
gene-CEP164	CEP164	centrosomal protein 164, transcript variant X1	1.835	0.875985	0.0185864	0.308095	yes	up	1.47	0.8	0.88	2.42	2.81	2.18	3.7	3.66	8.8	1.05	3.92833
gene-CEP83	CEP83	centrosomal protein 83, transcript variant X2	1.631	0.705932	0.0147744	0.280987	yes	up	1.89	1.47	1.69	2.87	3.5	6.56	7.93	4.44	7.8	1.68333	5.51667
gene-CEP89	CEP89	centrosomal protein 89	1.554	0.635841	0.0274058	0.353768	yes	up	1.85	1.17	2.11	2.84	3.38	4.8	6.69	5.15	10	1.71	5.47667
gene-CERKL	CERKL	ceramide kinase like, transcript variant X3	2.295	1.19821	0.0249252	0.343816	yes	up	3.05	1.76	3.67	3.79	3.48	17.81	13.39	6.46	27.01	2.82667	11.99
gene-CERS1	CERS1	ceramide synthase 1	1.617	0.693716	0.036367	0.381695	yes	up	2.73	1.54	1.79	2.54	5.7	3.64	2.86	4.15	8.73	2.02	4.60333
gene-CERS3	CERS3	ceramide synthase 3, transcript variant X2	2.906	1.53894	0.00352621	0.159532	yes	up	0.96	0.44	0.86	1.3	1.53	2.54	3.93	1.63	10.76	0.753333	3.615
gene-CES1L2	CES1L2	carboxylesterase 1 like 2, transcript variant X2	4.865	2.28244	0.00949907	0.235944	yes	up	1.03	0.05	0.76	1.18	1.07	5.3	19.5	3.64	7.54	0.613333	6.37167
gene-CFAP161	CFAP161	cilia and flagella associated protein 161, transcript variant X1	2.143	1.0998	0.024241	0.340035	yes	up	4.84	5.05	5.23	9.13	5.41	27.57	41.48	11.3	56.53	5.04	25.2367
gene-CFAP221	CFAP221	cilia and flagella associated protein 221, transcript variant X1	1.902	0.927731	0.0341289	0.37633	yes	up	0.96	0.74	0.71	0.91	1.42	4.06	4.11	2.57	5.71	0.803333	3.13
gene-CFAP43	CFAP43	cilia and flagella associated protein 43, transcript variant X2	2.261	1.17701	0.0119507	0.25686	yes	up	4.65	2.53	1.96	6.43	6.2	12.51	23.1	8.37	32.68	3.04667	14.8817
gene-CFAP44	CFAP44	cilia and flagella associated protein 44, transcript variant X1	1.852	0.888701	0.038463	0.384626	yes	up	3.02	1.47	1.79	4.02	3.73	7.11	9.49	4.94	21.7	2.09333	8.49833
gene-CFAP54	CFAP54	cilia and flagella associated protein 54, transcript variant X1	1.781	0.832675	0.0338982	0.375917	yes	up	1.34	0.9	0.69	2.13	1.75	3.18	4.04	2.37	8.79	0.976667	3.71
gene-CFAP57	CFAP57	cilia and flagella associated protein 57	2.101	1.07109	0.0411483	0.393514	yes	up	2.93	1.55	1.73	4.37	2.34	9.85	13.31	4.5	23.87	2.07	9.70667
gene-CFAP65	CFAP65	cilia and flagella associated protein 65, transcript variant X1	1.928	0.947372	0.0486105	0.420219	yes	up	5.76	2.89	1.97	7.68	5.03	15.61	21.92	7.89	27.87	3.54	14.3333
gene-CFAP69	CFAP69	cilia and flagella associated protein 69, transcript variant X1	2.163	1.11331	0.000120859	0.0248789	yes	up	2.15	1.65	3	4.67	6.83	9.54	11.26	6.96	18.35	2.26667	9.60167
gene-CFAP70	CFAP70	cilia and flagella associated protein 70, transcript variant X1	1.844	0.882889	0.00291356	0.150882	yes	up	0.9	0.96	1.11	1.8	1.74	4.23	5.13	3.2	4.86	0.99	3.49333
gene-CFTR	CFTR	cystic fibrosis transmembrane conductance regulator, transcript variant X1	2.561	1.35659	0.0388331	0.384779	yes	up	11.32	4.65	7.12	14.8	8.78	33.72	58.98	12.5	149.49	7.69667	46.3783
gene-CHIA	CHIA	chitinase, acidic	0.208	-2.26854	0.0367632	0.381695	yes	down	0.09	21.39	8.91	1.88	9.73	0.37	2.08	4.01	1.84	10.13	3.31833
gene-CHRM5	CHRM5	cholinergic receptor muscarinic 5	11.805	3.56129	0.0441482	1	yes	up	0	0	0	0.04	0.12	0.19	0.04	0	0.18	0	0.095
gene-CHRNA5	CHRNA5	cholinergic receptor nicotinic alpha 5 subunit	2.11	1.07755	0.0206359	0.317976	yes	up	0.33	0.19	0.41	0.55	1.36	1.06	0.8	1.16	2.68	0.31	1.26833
gene-CHRNA7	CHRNA7	cholinergic receptor nicotinic alpha 7 subunit	3.932	1.9753	0.00904784	0.230339	yes	up	0.76	0.2	0.38	0.8	0.48	2.56	9.54	3.18	6.72	0.446667	3.88
gene-CHST9	CHST9	carbohydrate sulfotransferase 9, transcript variant X2	2.713	1.4397	0.0205142	0.317976	yes	up	0.62	0.37	0.42	1.51	0.61	3.15	6.05	1.17	3.16	0.47	2.60833
gene-CIITA	CIITA	class II major histocompatibility complex transactivator, transcript variant X5	1.948	0.962008	0.0251843	0.345325	yes	up	0.41	0.35	0.23	0.85	0.9	1.66	0.78	1.81	1.21	0.33	1.20167
gene-CLCNKB	CLCNKB	chloride voltage-gated channel Kb, transcript variant X1	3.778	1.91776	0.0307618	0.361589	yes	up	0.09	1.48	5.36	3.1	2.81	32.44	29.85	9.35	19.57	2.31	16.1867
gene-CLDN19	CLDN19	claudin 19, transcript variant X1	3.002	1.58595	0.0012624	0.0980622	yes	up	0.61	0.47	1.79	3.01	1.55	5.36	6.22	2.55	9.26	0.956667	4.65833
gene-CLGN	CLGN	calmegin, transcript variant X2	2.2	1.13724	0.0454164	0.408299	yes	up	16.85	9.13	7.03	17.74	11.01	59.61	97.34	30.3	104.54	11.0033	53.4233
gene-CLIP4	CLIP4	CAP-Gly domain containing linker protein family member 4, transcript variant X2	2.044	1.03162	0.0100918	0.24137	yes	up	6.35	7.48	15.12	20.5	23.47	30.64	26.06	24.68	102.4	9.65	37.9583
gene-CLK1	CLK1	CDC like kinase 1, transcript variant X1	1.616	0.692094	0.0368766	0.381695	yes	up	17.07	11.75	16.9	23.98	40.66	44.66	50.43	26.92	86.53	15.24	45.53
gene-CLTCL1	CLTCL1	clathrin, heavy chain-like 1, transcript variant X1	2.093	1.06553	0.00849675	0.225713	yes	up	3.14	3.3	4.07	6.41	7.1	13.45	11.95	11.88	41.44	3.50333	15.3717
gene-CLU	CLU	clusterin, transcript variant X1	0.252	-1.98658	0.0208319	0.319307	yes	down	3444.52	717.28	514.74	1761.64	738.01	341.17	244.03	679.16	230.5	1558.85	665.752
gene-CMIP	CMIP	c-Maf inducing protein, transcript variant X1	0.396	-1.33468	0.0107179	0.247201	yes	down	6.92	32.51	12.77	9.16	12.03	15.69	9.15	17.77	7.71	17.4	11.9183
gene-CNKSR3	CNKSR3	CNKSR family member 3, transcript variant X1	0.513	-0.964119	0.0105366	0.244735	yes	down	8.44	22.56	7.06	8.52	11.71	10.21	13.5	10.87	19.51	12.6867	12.3867
gene-COL24A1	COL24A1	collagen type XXIV alpha 1 chain, transcript variant X1	21.736	4.442	0.000291324	0.0420836	yes	up	0	0.03	0.03	0.02	0.03	0.97	1.63	0.25	1.89	0.02	0.798333
gene-COL25A1	COL25A1	collagen type XXV alpha 1 chain, transcript variant X1	9.014	3.17222	0.00117958	0.0929441	yes	up	0.28	0.05	0.26	0.35	0.59	1.77	2.6	0.67	21.31	0.196667	4.54833
gene-COL26A1	COL26A1	collagen type XXVI alpha 1 chain, transcript variant X1	2.015	1.01098	0.00141437	0.104313	yes	up	0.78	0.9	0.86	1.34	3.8	3.1	3.63	2.99	4.42	0.846667	3.21333
gene-COL4A3	COL4A3	collagen type IV alpha 3 chain, transcript variant X1	3.402	1.7663	0.00102378	0.083387	yes	up	0.07	0.04	0.06	0.24	0.3	0.26	0.2	0.58	0.65	0.0566667	0.371667
gene-COL7A1	COL7A1	collagen, type VII, alpha 1, transcript variant X1	8.352	3.06218	0.00392336	0.164821	yes	up	0.09	0.71	0.32	0.59	0.57	1.21	28.92	0.79	10.43	0.373333	7.085
gene-COLEC12	COLEC12	collectin subfamily member 12	1.634	0.708293	0.0415287	0.394858	yes	up	1.06	1.44	0.98	2.22	3.87	2.78	3.98	4.38	3.64	1.16	3.47833
gene-COQ10A	COQ10A	coenzyme Q10A, transcript variant X1	0.637	-0.651619	0.0449348	0.406069	yes	down	4.06	12.93	9.18	6.68	6.88	8.64	11.21	6.8	23.08	8.72333	10.5483
gene-COX17	COX17	COX17, cytochrome c oxidase copper chaperone	0.646	-0.629288	0.0203227	0.317976	yes	down	102.03	170.29	208.64	141.67	117.27	254.39	283.58	158.9	237.69	160.32	198.917
gene-CPE	CPE	carboxypeptidase E	0.388	-1.36661	0.033163	0.37259	yes	down	13.72	58.27	36.44	21.84	44.82	11.39	6.58	32.29	20.93	36.1433	22.975
gene-CPN1	CPN1	carboxypeptidase N subunit 1	0.304	-1.71735	0.0314707	0.364577	yes	down	63.08	11.71	19.93	46.32	13.17	12.19	7.92	9.44	8.17	31.5733	16.2017
gene-CRABP1	CRABP1	cellular retinoic acid binding protein 1, transcript variant X1	9.97	3.31765	0.000290981	0.0420836	yes	up	0.07	3.25	5.82	6	8.75	92.75	175.48	15.85	72.09	3.04667	61.82
gene-CREB3L4	CREB3L4	cAMP responsive element binding protein 3 like 4	0.551	-0.860693	0.0395051	0.387036	yes	down	88.94	57.16	97.99	103.23	78.25	83.45	37.53	74.07	101.3	81.3633	79.6383
gene-CREBZF	CREBZF	CREB/ATF bZIP transcription factor, transcript variant X4	1.738	0.797469	0.00277251	0.148239	yes	up	1.45	1.72	3.33	4.2	7	6.71	6.95	5.74	12.38	2.16667	7.16333
gene-CRIP1	CRIP1	cysteine rich protein 1	3.385	1.75927	0.042743	0.400849	yes	up	27.16	122.69	58.76	42	39.7	445.54	1475.36	169	896.62	69.5367	511.37
gene-CRMP1	CRMP1	collapsin response mediator protein 1, transcript variant X1	3.839	1.94059	0.0279874	0.354353	yes	up	0.28	5.21	15.89	9.53	12.17	29.38	84.66	20.03	158.08	7.12667	52.3083
gene-CRY2	CRY2	cryptochrome circadian regulator 2	2.086	1.06053	2.93e-05	0.0104893	yes	up	55	43.03	56.31	109.01	190.91	202.71	222.37	135.77	369.69	51.4467	205.077
gene-CRYBB2	CRYBB2	crystallin beta B2, transcript variant X1	0.096	-3.37818	0.000687846	0.0673336	yes	down	2.43	2.33	1.05	0.76	0.21	0.34	0	0.48	0	1.93667	0.298333
gene-CRYL1	CRYL1	crystallin lambda 1	0.595	-0.749305	0.0478963	0.41711	yes	down	38.79	31.23	29.99	34.18	35.93	37.65	23.21	49.58	33	33.3367	35.5917
gene-CSRNP1	CSRNP1	cysteine and serine rich nuclear protein 1, transcript variant X1	2.015	1.01049	0.0196764	0.314593	yes	up	1.97	2.84	2.65	5.78	10.12	4.44	7.56	5.31	22.89	2.48667	9.35
gene-CST3	CST3	cystatin C	0.596	-0.746287	0.0292533	0.356319	yes	down	966.44	1671.49	1623.31	1494.07	1360.99	1835.03	1563.59	1663.05	1069.08	1420.41	1497.63
gene-CSTA	CSTA	cystatin A	6.533	2.70772	0.0190993	0.310491	yes	up	0.32	0.57	0.24	4.01	1.08	16.98	2.52	2.74	1.79	0.376667	4.85333
gene-CTNNA3	CTNNA3	catenin alpha 3, transcript variant X1	5.825	2.54235	0.015016	0.282409	yes	up	0	0.06	0.03	0.04	0.15	0.31	0.89	0.25	0.78	0.03	0.403333
gene-CTSZ	CTSZ	cathepsin Z	0.583	-0.777461	0.0397615	0.387036	yes	down	78.37	136.04	167.39	120.42	136.78	178.15	83.5	140.52	110.95	127.267	128.387
gene-CTTNBP2NL	CTTNBP2NL	CTTNBP2 N-terminal like, transcript variant X1	1.511	0.595139	0.000226897	0.0359283	yes	up	5.91	7.55	8.29	13.67	14.83	19.73	22.2	15.4	35.05	7.25	20.1467
gene-CYB5B	CYB5B	cytochrome b5 type B	0.651	-0.618226	0.0117074	0.25686	yes	down	57.24	59.37	70.58	69.65	63.11	79.81	82.93	76.21	71.8	62.3967	73.9183
gene-CYP26A1	CYP26A1	cytochrome P450 family 26 subfamily A member 1	17.269	4.11008	3.76e-05	0.0125183	yes	up	0.09	1.37	0.88	4.52	0.43	33.64	39.76	22.25	138.66	0.78	39.8767
gene-CYP26C1	CYP26C1	cytochrome P450 family 26 subfamily C member 1	18.965	4.24529	0.00436566	0.170559	yes	up	0.02	0	0.02	0.04	0.04	0.27	0.54	0.1	2.42	0.0133333	0.568333
gene-CYP2AC7	CYP2AC7	cytochrome P450, family 2, subfamily AC, polypeptide 7	13.909	3.79791	0.011277	1	yes	up	0	0	0	0.14	0.25	0.16	0.07	0.23	0.25	0	0.183333
gene-CYP2C18	CYP2C18	cytochrome P450 family 2 subfamily C member 18	7.744	2.95312	0.00477872	0.1791	yes	up	2.22	1.39	0.72	2.88	3.51	4.21	112.42	2.01	30.27	1.44333	25.8833
gene-CYP2W1	CYP2W1	cytochrome P450 family 2 subfamily W member 1, transcript variant X1	4.612	2.20534	0.000474312	0.0546222	yes	up	4.52	6.96	3.97	9.4	6.6	89.23	59.37	38.93	96.48	5.15	50.0017
gene-CYP2W2	CYP2W2	cytochrome P450, family 2, subfamily W, polypeptide 2, transcript variant X1	1.744	0.802685	0.0072885	0.213952	yes	up	0.35	0.92	0.53	0.97	0.9	2.01	1.29	1.43	2.43	0.6	1.505
gene-CYP3A4	CYP3A4	cytochrome P450 family 3 subfamily A member 4	3.192	1.67461	0.044747	0.406069	yes	up	0.18	0.47	0.38	0.63	0.22	6.86	2.27	1.24	1.24	0.343333	2.07667
gene-CYP4B7	CYP4B7	cytochrome P450, family 4, subfamily B, polypeptide 7	0.073	-3.78369	0.00420969	0.16794	yes	down	0.47	6.16	0.1	0.04	0.07	0.1	0.27	0	2.03	2.24333	0.418333
gene-DAB2	DAB2	DAB adaptor protein 2, transcript variant X1	1.738	0.797376	0.00608673	0.19524	yes	up	3.78	5.32	4.87	8.35	9.26	15.55	27.44	11.12	23.53	4.65667	15.875
gene-DACH1	DACH1	dachshund family transcription factor 1, transcript variant X1	3.63	1.85998	0.0104891	0.244717	yes	up	0.1	0.28	0.46	0.33	0.41	4.16	4.27	0.82	2.71	0.28	2.11667
gene-DAO	DAO	D-amino acid oxidase, transcript variant X3	3.125	1.64372	0.0371428	0.381695	yes	up	0.84	0.66	1.47	2.4	1.13	3.87	4.35	1.09	31.03	0.99	7.31167
gene-DBNDD2	DBNDD2	dysbindin domain containing 2, transcript variant X1	0.512	-0.967145	0.0288957	0.354586	yes	down	21.77	80.56	49.87	31.31	33.78	58.57	74.56	52.92	30.89	50.7333	47.005
gene-DCDC2	DCDC2	doublecortin domain containing 2, transcript variant X1	2.521	1.33412	0.00781545	0.219221	yes	up	3.22	2.02	4.36	6.49	6.93	24.34	33.85	11.03	24.05	3.2	17.7817
gene-DCDC2B	DCDC2B	doublecortin domain containing 2B	2.373	1.24684	0.00510693	0.182139	yes	up	3.5	4.83	5.01	7.12	5.29	30.47	62.56	15.43	52.93	4.44667	28.9667
gene-DCLK3	DCLK3	doublecortin like kinase 3	2.315	1.21127	0.000599013	0.0622924	yes	up	0.13	0.16	0.15	0.32	0.53	0.73	0.71	0.44	1.27	0.146667	0.666667
gene-DCLRE1B	DCLRE1B	DNA cross-link repair 1B	2.86	1.51586	0.000561558	0.0608404	yes	up	0.21	0.09	0.22	0.8	0.76	0.79	1.16	0.83	1.31	0.173333	0.941667
gene-DDX11	DDX11	DEAD/H-box helicase 11, transcript variant X1	2.62	1.38966	0.0144061	0.277798	yes	up	0.56	0.47	0.69	0.97	0.89	2.28	6.72	1.57	7.19	0.573333	3.27
gene-DEDD	DEDD	death effector domain containing	0.341	-1.55385	0.0187738	0.308858	yes	down	1.46	0.56	0.53	0.68	0.91	0.33	0.32	0.32	0.61	0.85	0.528333
gene-DEGS2	DEGS2	delta 4-desaturase, sphingolipid 2	4.726	2.24076	0.00728786	0.213952	yes	up	0	0.16	0.6	0.88	0.83	3.75	4.32	1.16	2.13	0.253333	2.17833
gene-DENND4C	DENND4C	DENN domain containing 4C, transcript variant X4	2.3	1.20192	0.0169226	0.296931	yes	up	2.6	7.14	5.13	10.13	11.33	17.45	13.24	15.95	76.31	4.95667	24.0683
gene-DENND5B	DENND5B	DENN domain containing 5B, transcript variant X1	1.795	0.843679	0.0153341	0.285692	yes	up	0.64	0.65	1.26	2.35	1.74	3.87	1.96	3.27	3.26	0.85	2.74167
gene-DENND6B	DENND6B	DENN domain containing 6B, transcript variant X1	1.763	0.818065	0.0424801	0.399762	yes	up	4.18	2.61	4.37	5.53	5.33	13.92	17.09	8.08	31.71	3.72	13.61
gene-DIRAS1	DIRAS1	DIRAS family GTPase 1	0.24	-2.05736	0.00185251	0.118893	yes	down	0.3	2.45	1.75	0.51	0.73	0.43	0.8	0.9	0.31	1.5	0.613333
gene-DISP2	DISP2	dispatched RND transporter family member 2, transcript variant X1	2.556	1.35387	0.00857316	0.226982	yes	up	0.11	0.06	0.09	0.14	0.24	0.3	0.4	0.31	0.9	0.0866667	0.381667
gene-DIXDC1	DIXDC1	DIX domain containing 1, transcript variant X1	1.941	0.956734	0.0351213	0.377869	yes	up	3.58	1.11	1.64	5.43	3.11	8.56	10.2	5.26	16.97	2.11	8.255
gene-DMRTA2	DMRTA2	DMRT like family A2, transcript variant X1	12.646	3.66062	0.00771968	0.218799	yes	up	0.03	0	0	0.17	0.09	0.31	0.31	0.2	0.18	0.01	0.21
gene-DNAH11	DNAH11	dynein axonemal heavy chain 11, transcript variant X1	7.843	2.97147	0.00234329	0.136549	yes	up	0.03	0	0.06	0.08	0.43	0.88	1.19	0.12	3.31	0.03	1.00167
gene-DNAH12	DNAH12	dynein, axonemal, heavy chain 12, transcript variant X1	2.263	1.17846	0.0346431	0.37633	yes	up	0.7	0.24	0.22	0.95	0.85	1.44	2.34	1.13	5.6	0.386667	2.05167
gene-DNAH3	DNAH3	dynein axonemal heavy chain 3, transcript variant X2	2.313	1.20948	0.0120955	0.25686	yes	up	2.39	1.05	1.1	3.51	3.11	6.36	10.41	4.29	19.22	1.51333	7.81667
gene-DNAH5L	DNAH5L	dynein axonemal heavy chain 5-like, transcript variant X2	2.512	1.3286	0.00888131	0.229033	yes	up	2.16	1.67	1.32	4.2	2.66	8.68	15.54	4.67	27.38	1.71667	10.5217
gene-DNAH9	DNAH9	dynein axonemal heavy chain 9	2.078	1.05509	0.00892736	0.229354	yes	up	4.34	2.69	2.14	7.57	6.59	13.87	19.54	8.16	29.5	3.05667	14.205
gene-DNAI2	DNAI2	dynein axonemal intermediate chain 2	2.041	1.02892	0.0464205	0.412327	yes	up	8.01	8.7	7.72	9.95	10.37	34.92	68.68	16.77	73.72	8.14333	35.735
gene-DNAJB9	DNAJB9	DnaJ heat shock protein family (Hsp40) member B9, transcript variant 2	0.564	-0.826202	0.0118234	0.25686	yes	down	13.3	19.78	12.12	17.4	12.82	11.98	13.33	11.51	29.82	15.0667	16.1433
gene-DNAJC1	DNAJC1	DnaJ heat shock protein family (Hsp40) member C1	0.597	-0.745159	0.018194	0.305733	yes	down	43.13	45.59	49.64	49.24	41.88	64.39	47.96	50.36	38.79	46.12	48.77
gene-DNER	DNER	delta/notch like EGF repeat containing	4.459	2.15675	0.000432704	0.051636	yes	up	0.95	0.5	1.27	2.4	1.07	8.69	13.62	7.74	17.51	0.906667	8.505
gene-DNMT3B	DNMT3B	DNA methyltransferase 3 beta, transcript variant X1	11.908	3.57387	0.0124189	0.259537	yes	up	0.12	0	0.03	0.17	0.06	0.08	3.01	0.04	5.46	0.05	1.47
gene-DPF3	DPF3	double PHD fingers 3	1.895	0.922099	0.00904872	0.230339	yes	up	2.23	1.35	1.93	2.71	5.84	5.13	5.82	4.38	12.41	1.83667	6.04833
gene-DPH5	DPH5	diphthamide biosynthesis 5, transcript variant X1	0.617	-0.696039	0.0409494	0.392496	yes	down	13.49	22.23	30.37	17.81	22.98	37.23	28.93	25.27	25.92	22.03	26.3567
gene-DPY19L1	DPY19L1	dpy-19 like 1, transcript variant X1	2.894	1.53295	0.0139165	0.275122	yes	up	1.21	3.67	2.8	3.27	4.87	8.75	34.82	6.8	35.89	2.56	15.7333
gene-DSC1	DSC1	desmocollin 1, transcript variant X1	4.44	2.15065	0.00145461	0.105993	yes	up	0.13	0.19	0.14	0.28	0.39	0.74	2.3	0.57	3.33	0.153333	1.26833
gene-DUSP11RC1I	DUSP11RC1I	dual specificity phosphatase 11 (RNA/RNP complex 1-interacting), transcript variant X1	1.585	0.664124	0.0351298	0.377869	yes	up	1.84	1.07	1.92	2.71	4.36	3.88	5.2	3.82	10.29	1.61	5.04333
gene-EAF2	EAF2	ELL associated factor 2, transcript variant X1	0.196	-2.35271	0.00185545	0.118893	yes	down	7.92	118.46	17.7	14.98	17.34	7.43	9.62	23.2	7.83	48.0267	13.4
gene-ECD	ECD	ecdysoneless cell cycle regulator	0.591	-0.758384	0.00022479	0.0359283	yes	down	5.54	9.35	8.98	7.37	7.34	7.57	8.67	8.09	13.48	7.95667	8.75333
gene-EDIL3	EDIL3	EGF like repeats and discoidin domains 3, transcript variant X1	6.383	2.67418	0.00203304	0.125865	yes	up	1.43	38.37	76.2	150.34	63.27	643.04	239.76	322.81	1408.85	38.6667	471.345
gene-EED	EED	embryonic ectoderm development	1.557	0.639226	0.0142452	0.276626	yes	up	3.28	4.58	4.83	5.89	7.64	11.4	12.13	12.48	11.53	4.23	10.1783
gene-EEF1A2	EEF1A2	eukaryotic translation elongation factor 1 alpha 2	0.218	-2.19445	0.00085685	0.0750152	yes	down	2.88	0.77	0.82	0.77	0.53	0.67	0.52	0.76	0.31	1.49	0.593333
gene-EFCAB10	EFCAB10	EF-hand calcium binding domain 10, transcript variant X1	1.731	0.791456	0.0424538	0.399762	yes	up	6.42	7.57	7.79	14.7	7.13	41.01	40.29	9.41	31.06	7.26	23.9333
gene-EFCAB11	EFCAB11	EF-hand calcium binding domain 11, transcript variant X2	2.429	1.28065	0.0147762	0.280987	yes	up	1.35	0.75	0.73	1.55	1.02	4.08	4.59	2.1	8.19	0.943333	3.58833
gene-EFCC1	EFCC1	EF-hand and coiled-coil domain containing 1, transcript variant X1	1.708	0.772303	0.0227607	0.331702	yes	up	4	3.16	5	6.64	9.37	11.6	12.19	7.92	27.26	4.05333	12.4967
gene-EFNA2	EFNA2	ephrin A2	0.312	-1.68183	0.0360399	0.380418	yes	down	1.17	0.78	0.44	0.45	0.48	0.15	0.72	0.45	0.63	0.796667	0.48
gene-EGLN1	EGLN1	egl-9 family hypoxia inducible factor 1	0.613	-0.705978	0.00599142	0.194226	yes	down	33.69	38.62	46.47	46.54	38.7	36.8	40.26	44.41	53.58	39.5933	43.3817
gene-EGLN3	EGLN3	egl-9 family hypoxia inducible factor 3	0.346	-1.53112	0.0186876	0.308224	yes	down	7.86	14.22	5.94	6.49	11.4	3.11	4.62	4.41	1.8	9.34	5.305
gene-EHD3	EHD3	EH domain containing 3	0.657	-0.605584	0.0105352	0.244735	yes	down	36.5	54.73	48.56	43.41	47.47	55.32	54.21	69.99	64.57	46.5967	55.8283
gene-EHF	EHF	ETS homologous factor	1.894	0.921403	0.0286479	0.354353	yes	up	9.83	5.31	10.45	13.14	18.32	28.85	56.68	17.01	60.71	8.53	32.4517
gene-EIF2B1	EIF2B1	eukaryotic translation initiation factor 2B subunit alpha	0.62	-0.688832	0.0107204	0.247201	yes	down	11.15	18.27	12.13	10.76	13.85	18.53	21.42	13.9	17.19	13.85	15.9417
gene-ELAPOR2	ELAPOR2	endosome-lysosome associated apoptosis and autophagy regulator family member 2, transcript variant X1	1.935	0.951961	0.000319374	0.04308	yes	up	32.04	29.55	34.71	77.66	67.23	112.01	128.13	123.85	302.6	32.1	135.247
gene-ELF5	ELF5	E74 like ETS transcription factor 5, transcript variant X2	18.271	4.19148	0.0491246	1	yes	up	0	0	0	0	0	0.28	0.71	0.04	0.29	0	0.22
gene-EML5	EML5	EMAP like 5, transcript variant X1	8.245	3.04356	5.07e-05	0.0146334	yes	up	0.07	0.05	0.07	0.13	0.22	1.4	1.54	0.46	4.91	0.0633333	1.44333
gene-EML6	EML6	EMAP like 6, transcript variant X1	1.934	0.951389	0.047129	0.414195	yes	up	0.42	0.24	0.82	1.24	2.8	1.14	1.16	1.41	2.29	0.493333	1.67333
gene-EMP1	EMP1	epithelial membrane protein 1	0.374	-1.42035	0.0163948	0.294106	yes	down	1.75	13.95	3.29	2.66	2.87	4.66	4.13	7.27	4.22	6.33	4.30167
gene-ENDOUL	ENDOUL	endonuclease, polyU-specific-like, transcript variant X5	4.401	2.13772	0.0037783	0.164821	yes	up	1.98	0.69	1.09	3.52	2.09	10.66	6.61	6.66	55.38	1.25333	14.1533
gene-EOMES	EOMES	eomesodermin	3.295	1.72031	0.0247198	0.342665	yes	up	0.25	0.45	0.27	1.03	1.29	6.09	0.28	1.56	1.6	0.323333	1.975
gene-EPB41	EPB41	erythrocyte membrane protein band 4.1, transcript variant X18	1.513	0.59762	0.0197753	0.315257	yes	up	10.07	7.81	10.65	15.95	32.61	23.17	27.19	23.78	42.98	9.51	27.6133
gene-EPHA6	EPHA6	EPH receptor A6, transcript variant X1	0.171	-2.54796	0.0396896	0.387036	yes	down	0.23	0.02	0	0.05	0.02	0.04	0.03	0.01	0	0.0833333	0.025
gene-EPS8L2	EPS8L2	EPS8 like 2	2.443	1.28846	0.0224833	0.330585	yes	up	1.45	4.02	3.34	3.68	5.26	8.75	17.95	7.79	51.73	2.93667	15.86
gene-ERICH1	ERICH1	glutamate rich 1, transcript variant X1	1.517	0.601425	0.0395999	0.387036	yes	up	1.93	2.04	2.37	2.57	4.75	5.05	4.72	4.19	6.65	2.11333	4.655
gene-ERMP1	ERMP1	endoplasmic reticulum metallopeptidase 1, transcript variant X1	1.504	0.588525	0.016524	0.294814	yes	up	3.19	3.4	3.32	5.21	7.28	9.55	10.28	12.05	11.4	3.30333	9.295
gene-ESRRG	ESRRG	estrogen related receptor gamma	1.807	0.853739	0.00255026	0.142849	yes	up	3.99	2.51	3.17	3.97	8.9	8.7	13.81	7.01	20.22	3.22333	10.435
gene-ETNPPL	ETNPPL	ethanolamine-phosphate phospho-lyase, transcript variant X1	2.93	1.55088	0.0101833	0.242689	yes	up	0.12	0.23	0.19	0.44	0.79	0.68	2.41	0.42	1.33	0.18	1.01167
gene-ETV1	ETV1	ETS variant 1	0.239	-2.06263	0.00516869	0.182139	yes	down	3.87	5.12	0.87	2.12	1.33	0.79	0.87	2.76	0.44	3.28667	1.385
gene-ETV6	ETV6	ETS variant 6, transcript variant X1	0.647	-0.628817	0.0224552	0.330467	yes	down	14.23	39.2	22.96	17.82	18.52	33.63	31.32	23.16	29.03	25.4633	25.58
gene-EVPL	EVPL	envoplakin, transcript variant X2	23.426	4.55004	1.87e-07	0.000424388	yes	up	0.7	0.25	1.03	5.18	1.1	27.58	82.92	11.34	73.04	0.66	33.5267
gene-EXOC6B	EXOC6B	exocyst complex component 6B, transcript variant X1	1.512	0.596852	0.0236155	0.335158	yes	up	2.3	3.29	3.94	3.7	4.14	7.68	18.59	8.2	10.68	3.17667	8.83167
gene-F2	F2	coagulation factor II, thrombin	0.368	-1.44387	0.0206718	0.317976	yes	down	1.67	13.38	7.43	3.49	7.71	3.34	2.07	6.47	4.75	7.49333	4.63833
gene-F8	F8	coagulation factor VIII	2.141	1.09848	0.0474886	0.415538	yes	up	0.58	1.01	0.84	1.19	0.97	2.31	7.9	1.86	7.9	0.81	3.68833
gene-F9	F9	coagulation factor IX	0.096	-3.38243	0.0161595	0.292092	yes	down	0.43	6.05	0.08	0	0.12	0.16	0.69	0	2.15	2.18667	0.52
gene-FABP5	FABP5	fatty acid binding protein 5	0.599	-0.73988	0.0245163	0.342286	yes	down	7.39	15.86	16.69	10.39	12.61	12.62	25.66	10.42	16.81	13.3133	14.7517
gene-FAM102B	FAM102B	family with sequence similarity 102 member B	0.426	-1.22952	0.00604548	0.19521	yes	down	1.95	8.31	2.94	2.29	1.73	3.79	3.38	4.05	6.64	4.4	3.64667
gene-FAM110A	FAM110A	family with sequence similarity 110 member A, transcript variant X1	0.647	-0.628722	0.00342554	0.157575	yes	down	3.43	5.11	4.55	3.52	4.81	6.3	5.79	4.5	6.59	4.36333	5.25167
gene-FAM117B	FAM117B	family with sequence similarity 117 member B, transcript variant X2	18.433	4.20426	0.000839707	0.0747475	yes	up	0	0.02	0	0.14	0.29	0.15	0.04	0.24	0.18	0.00666667	0.173333
gene-FAM135A	FAM135A	family with sequence similarity 135 member A, transcript variant X1	0.471	-1.08584	0.0420757	0.39789	yes	down	6.01	31	6.39	6.65	13.41	10.04	9.38	15.61	21.79	14.4667	12.8133
gene-FAM159A	FAM159A	family with sequence similarity 159 member A, transcript variant X1	0.316	-1.66193	0.0144357	0.278043	yes	down	6.61	18.71	25.87	5.95	9.43	8.95	1.1	15.34	11.09	17.0633	8.64333
gene-FAM161B	FAM161B	family with sequence similarity 161, member B, transcript variant X1	1.722	0.783704	0.00324102	0.154258	yes	up	2.11	1.15	2.4	4.42	4.17	6.17	8.38	4.8	9.06	1.88667	6.16667
gene-FAM167A	FAM167A	family with sequence similarity 167, member A, transcript variant X1	0.492	-1.02276	0.0490309	0.420873	yes	down	0.17	0.59	0.21	0.35	0.12	0.29	0.23	0.26	0.52	0.323333	0.295
gene-FAM169B	FAM169B	family with sequence similarity 169 member B, transcript variant X1	1.95	0.963472	0.0251379	0.345264	yes	up	1.6	5.21	7.43	5.96	6.76	9.04	18.38	6.46	27.65	4.74667	12.375
gene-FAM177A1	FAM177A1	family with sequence similarity 177 member A1	0.613	-0.705074	0.0201478	0.317703	yes	down	23.76	42.85	40.32	34.44	40.66	45.6	31.62	40.51	38.86	35.6433	38.615
gene-FAM179A	FAM179A	family with sequence similarity 179 member A, transcript variant X5	4.841	2.27543	0.000242529	0.0373268	yes	up	0.59	3.6	4.06	6.43	9.77	37.29	32.36	10.88	66.08	2.75	27.135
gene-FAM20A	FAM20A	FAM20A, golgi associated secretory pathway pseudokinase, transcript variant X1	0.402	-1.31399	0.0221821	0.328503	yes	down	25.46	7.62	6.45	13.14	4	9.48	16.19	6.06	14.48	13.1767	10.5583
gene-FAM20CL	FAM20CL	family with sequence similarity 20, member C-like, transcript variant X1	0.14	-2.83377	0.0118205	0.25686	yes	down	1.17	21.69	0.51	0.35	0.18	1.63	5.39	0.31	7.55	7.79	2.56833
gene-FAM234B	FAM234B	family with sequence similarity 234 member B	3.718	1.89461	0.000410725	0.0501023	yes	up	2.58	2.62	4.11	8.71	5.44	20.33	28.85	11.66	76.41	3.10333	25.2333
gene-FAM237A	FAM237A	family with sequence similarity 237 member A	0.375	-1.4149	0.0198869	0.316423	yes	down	1.74	4.01	5.54	3.01	2.55	2.74	0.41	2.41	3.93	3.76333	2.50833
gene-FAM3D	FAM3D	family with sequence similarity 3, member D, transcript variant X1	0.359	-1.47899	0.0269512	0.353263	yes	down	113.74	45.75	25.1	73.12	18.63	64.25	21.76	37.85	23.19	61.53	39.8
gene-FAM46B	FAM46B	family with sequence similarity 46 member B	0.38	-1.39571	0.0232548	0.33336	yes	down	18.79	22.74	8.08	21.5	10.77	5.24	5.96	12.09	9.08	16.5367	10.7733
gene-FAM46D	FAM46D	family with sequence similarity 46 member D, transcript variant X2	0.227	-2.14229	0.00184727	0.118893	yes	down	0.8	8.85	1.43	0.92	0.99	0.85	1.4	1.83	3.74	3.69333	1.62167
gene-FAM69A	FAM69A	family with sequence similarity 69 member A, transcript variant X1	0.574	-0.799791	0.00817997	0.224139	yes	down	13.22	23.22	15.06	16.16	17.98	17.24	12.71	17.83	24.07	17.1667	17.665
gene-FAM69C	FAM69C	family with sequence similarity 69 member C	3.584	1.84173	0.0462712	0.411998	yes	up	0.69	0.3	2.95	5.47	1.82	24.44	1.59	8.64	3.36	1.31333	7.55333
gene-FAM81B	FAM81B	family with sequence similarity 81 member B	3.796	1.92452	0.00233748	0.136549	yes	up	0.96	0.71	1.28	1.55	1.66	9.79	13.49	3.64	18.12	0.983333	8.04167
gene-FAM83B	FAM83B	family with sequence similarity 83 member B, transcript variant X1	4.461	2.15731	0.0287321	0.354586	yes	up	0.01	0.01	0.04	0.07	0.19	0.03	0.43	0.05	0.15	0.02	0.153333
gene-FAM83G	FAM83G	family with sequence similarity 83, member G	0.49	-1.02984	0.00134413	0.101537	yes	down	4.74	7.22	4.84	4.58	4.71	6.79	4.24	4.57	4.82	5.6	4.95167
gene-FAM92A	FAM92A	family with sequence similarity 92 member A, transcript variant X1	1.68	0.748429	0.0448417	0.406069	yes	up	5.33	4.75	5.51	7.65	7	20.73	28.58	9.93	33.78	5.19667	17.945
gene-FAT4	FAT4	FAT atypical cadherin 4	1.658	0.729537	0.0221447	0.328503	yes	up	0.16	0.24	0.27	0.45	0.51	0.53	1.25	0.47	1.07	0.223333	0.713333
gene-FBXO39	FBXO39	F-box protein 39, transcript variant X1	3.264	1.70651	0.0245452	0.342286	yes	up	0.27	0.1	0.12	0.24	0.54	1.32	0.52	0.78	3.21	0.163333	1.10167
gene-FBXO47	FBXO47	F-box protein 47, transcript variant X2	0.328	-1.61026	0.0118855	0.25686	yes	down	0.16	0.23	0.66	0.29	0.17	0.16	0.19	0.19	0.23	0.35	0.205
gene-FCN2	FCN2	ficolin 2, transcript variant X1	2.174	1.12005	0.000254205	0.0378144	yes	up	1.1	0.64	1.42	2.75	3.05	4.35	4.66	2.88	9.62	1.05333	4.55167
gene-FCRL4	FCRL4	Fc receptor like 4, transcript variant X1	2.859	1.51543	0.00300023	0.152965	yes	up	1.3	0.47	0.76	1.9	2.94	4.44	7.16	1.97	12.8	0.843333	5.20167
gene-FER1L4	FER1L4	fer-1 like family member 4, pseudogene	4.029	2.0105	0.0118007	0.25686	yes	up	0.43	0.5	0.12	0.24	0.6	3.17	8.6	2.03	3.94	0.35	3.09667
gene-FGF19	FGF19	fibroblast growth factor 19	8.244	3.04329	0.000697169	0.0673336	yes	up	0.16	0.2	0.22	0.44	0.37	10.08	1.31	1.87	4.93	0.193333	3.16667
gene-FGF9	FGF9	fibroblast growth factor 9	0.598	-0.742004	0.0445049	0.405345	yes	down	21	18.35	16.98	21.14	8.24	22.76	34.97	17	24.66	18.7767	21.4617
gene-FGFR3	FGFR3	fibroblast growth factor receptor 3, transcript variant X2	1.689	0.756475	0.0357829	0.379198	yes	up	7.61	8.15	14.98	19.38	25.36	20.62	34.74	21.03	86.32	10.2467	34.575
gene-FHAD1	FHAD1	forkhead associated phosphopeptide binding domain 1, transcript variant X2	2.079	1.05586	0.0322915	0.367981	yes	up	3.5	2.16	2.69	3.92	4.33	16.82	20.39	6.1	15.46	2.78333	11.17
gene-FHL1	FHL1	four and a half LIM domains 1, transcript variant X3	3.423	1.77541	0.0171437	0.297569	yes	up	0.32	0.19	0.16	1.09	1.4	1	1.93	0.78	2.77	0.223333	1.495
gene-FIGN	FIGN	fidgetin, microtubule severing factor, transcript variant X1	2.003	1.00204	0.0255101	0.345849	yes	up	0.45	0.45	1.11	1.13	3.32	1.9	1.61	1.77	5.32	0.67	2.50833
gene-FKBP11	FKBP11	FK506 binding protein 11	0.562	-0.831699	0.0334577	0.373455	yes	down	93.45	113.71	210.27	116.49	128.48	191.49	129.32	170.68	87.67	139.143	137.355
gene-FLNC	FLNC	filamin C	0.542	-0.883034	0.0140243	0.275747	yes	down	6.82	7.92	8.85	3.85	5.4	10.44	11.14	10.46	6.67	7.86333	7.99333
gene-FLNC-2	FLNC	filamin C	0.579	-0.788925	0.0390608	0.385402	yes	down	12.8	12.84	14.27	7.85	11.17	15.34	14.07	26.54	13.76	13.3033	14.7883
gene-FLRT1	FLRT1	fibronectin leucine rich transmembrane protein 1	5.156	2.36627	0.0120355	0.25686	yes	up	0	0.02	0.07	0.12	0.12	0.51	0.35	0.19	0.69	0.03	0.33
gene-FLT3	FLT3	fms related tyrosine kinase 3, transcript variant X1	3.907	1.96609	0.00999034	0.240176	yes	up	0.02	0.03	0.04	0.12	0.17	0.17	0.44	0.23	0.2	0.03	0.221667
gene-FN3K	FN3K	fructosamine 3 kinase, transcript variant X1	2.355	1.23582	0.0110377	0.248999	yes	up	0.72	0.46	0.69	1.07	1.58	2.01	2.82	1.14	6.48	0.623333	2.51667
gene-FNDC1	FNDC1	fibronectin type III domain containing 1	1.712	0.776056	0.0216976	0.325425	yes	up	2.97	4.04	5.57	8.05	5.12	20.22	14.92	13.22	21.01	4.19333	13.7567
gene-FNDC10	FNDC10	fibronectin type III domain containing 10	0.431	-1.2159	0.0324346	0.368114	yes	down	1.86	13.37	7.19	4.24	4.1	4.81	6	10.51	3.61	7.47333	5.545
gene-FOLR1	FOLR1	folate receptor 1	1.71	0.774086	0.0340571	0.37633	yes	up	35.28	47.41	49.95	72.01	54.23	214.98	230.72	114.83	189.4	44.2133	146.028
gene-FOXI1	FOXI1	forkhead box I1	7.057	2.81903	0.000169084	0.030266	yes	up	0.05	0.41	0.81	1.74	1.06	9.03	12.75	2.44	7.36	0.423333	5.73
gene-FOXL2	FOXL2	forkhead box L2	0.525	-0.929423	0.00274291	0.147615	yes	down	3.21	4.96	8.49	4.67	4.73	6.38	6.14	3.69	6.19	5.55333	5.3
gene-FOXM1	FOXM1	forkhead box M1, transcript variant X3	1.635	0.709416	0.0379023	0.383871	yes	up	0.78	0.44	1.17	1.4	1.79	2.49	3.64	1.63	4.32	0.796667	2.545
gene-FOXM1-2	FOXM1	forkhead box M1	2.007	1.00494	0.0296477	0.357917	yes	up	0.34	1	0.45	1.16	1.56	1.77	2.52	1.75	5.4	0.596667	2.36
gene-FOXO3	FOXO3	forkhead box O3	0.622	-0.684814	0.0205089	0.317976	yes	down	9.95	13.13	12.84	12.93	16.24	11.34	11.11	11.54	16.54	11.9733	13.2833
gene-FRMPD1	FRMPD1	FERM and PDZ domain containing 1	4.456	2.1556	0.00614322	0.19533	yes	up	0.31	0.28	0.5	0.35	1.29	1.22	5.89	0.74	13.04	0.363333	3.755
gene-FSTL4	FSTL4	follistatin like 4, transcript variant X1	2.372	1.24607	0.0493307	0.420938	yes	up	0.08	0.06	0.16	0.22	0.15	0.64	0.63	0.72	0.28	0.1	0.44
gene-FTH1	FTH1	ferritin heavy chain 1	0.559	-0.839611	0.00618037	0.196105	yes	down	1451.1	3777.27	4495.64	2329.01	2944.24	4216.94	3483.32	2814.63	3999.32	3241.34	3297.91
gene-FUT4	FUT4	fucosyltransferase 4	4.928	2.30103	0.00839225	0.225713	yes	up	0.38	2.29	3.46	12.52	18.42	8.76	1.2	44.56	13.16	2.04333	16.4367
gene-FUT8	FUT8	fucosyltransferase 8, transcript variant X1	2.517	1.3315	0.011947	0.25686	yes	up	4.69	2.15	5.38	13.27	7.09	13.9	19.59	12.35	84.33	4.07333	25.0883
gene-FUT9	FUT9	fucosyltransferase 9, transcript variant X2	13.59	3.76446	0.0138188	0.273849	yes	up	0.04	0.01	0.05	0.11	0.02	0.11	4.5	0.02	1.12	0.0333333	0.98
gene-G2E3	G2E3	G2/M-phase specific E3 ubiquitin protein ligase, transcript variant X4	1.634	0.708739	0.0256776	0.345849	yes	up	2.91	1.64	2.26	4.52	8.96	5.04	7.17	5.07	16.99	2.27	7.95833
gene-G6PC	G6PC	glucose-6-phosphatase catalytic subunit, transcript variant X1	0.186	-2.42885	0.0176051	0.300436	yes	down	0.79	11.28	0.41	0.23	0.21	2.4	1.7	0.37	5.79	4.16	1.78333
gene-GAB3	GAB3	GRB2 associated binding protein 3, transcript variant X1	1.619	0.695373	0.0390143	0.385402	yes	up	0.78	0.48	0.79	1.43	1.58	1.38	2.96	1.47	4.4	0.683333	2.20333
gene-GABBR2	GABBR2	gamma-aminobutyric acid type B receptor subunit 2	5.859	2.55061	0.00517289	0.182139	yes	up	0	0.07	0.09	0.1	0.11	0.93	1.42	0.28	0.79	0.0533333	0.605
gene-GABRB2	GABRB2	gamma-aminobutyric acid type A receptor beta2 subunit, transcript variant X7	27.266	4.76901	0.00904962	0.230339	yes	up	0	0	0	0.02	0.08	0	0.18	0.02	0.2	0	0.0833333
gene-GABRD	GABRD	gamma-aminobutyric acid type A receptor delta subunit, transcript variant X1	15.815	3.98321	0.000142326	0.028114	yes	up	0.12	0.07	0.08	0.13	0.06	1.43	5.1	1.44	10.7	0.09	3.14333
gene-GADD45B	GADD45B	growth arrest and DNA damage inducible beta	0.45	-1.15279	0.0114729	0.254112	yes	down	12.62	66.16	24.82	17.34	18.98	42.37	31.47	30.1	34.89	34.5333	29.1917
gene-GADL1	GADL1	glutamate decarboxylase like 1, transcript variant X1	9.103	3.18631	0.000380221	0.0477975	yes	up	0.33	0.65	0.24	0.77	0.95	1.86	24.55	3.36	19.17	0.406667	8.44333
gene-GAS2L1	GAS2L1	growth arrest specific 2 like 1	0.603	-0.729793	0.0055865	0.188521	yes	down	14.92	27.59	24.03	22.7	20.29	29.71	22.75	22.99	27.49	22.18	24.3217
gene-GAS2L2	GAS2L2	growth arrest specific 2 like 2	2.514	1.33025	0.017518	0.299684	yes	up	2.98	1.03	1.88	2.9	3.04	12.67	18.34	6.09	21.48	1.96333	10.7533
gene-GATA2	GATA2	GATA binding protein 2, transcript variant X2	6.047	2.59621	0.00074551	0.0693619	yes	up	2.27	5.79	8.24	10.7	6.06	61.36	115.88	21.84	210.79	5.43333	71.105
gene-GATA3	GATA3	GATA binding protein 3, transcript variant X1	11.062	3.4676	0.0185697	0.308095	yes	up	0.21	0.49	0.52	0.16	0.41	1.44	39.82	0.52	40.03	0.406667	13.73
gene-GATA6	GATA6	GATA binding protein 6, transcript variant X1	0.475	-1.07393	0.0316089	0.36524	yes	down	0.34	1.56	1.15	0.3	1	1.39	1.1	0.62	1.18	1.01667	0.931667
gene-GCGR	GCGR	glucagon receptor	0.235	-2.09149	0.0495709	0.421162	yes	down	0.1	1.33	0.17	0	0.11	0.37	0.21	0.1	1.19	0.533333	0.33
gene-GCM1	GCM1	glial cells missing homolog 1, transcript variant X1	11.104	3.47297	0.0128494	0.264607	yes	up	0.24	0.39	0.44	0.47	0.6	0.98	7.45	0.55	70.84	0.356667	13.4817
gene-GCNT1	GCNT1	glucosaminyl (N-acetyl) transferase 1, transcript variant X2	6.273	2.64917	0.00788373	0.22005	yes	up	0.35	0.09	0.19	0.3	0.11	3.6	7.38	0.52	6.68	0.21	3.09833
gene-GCSH	GCSH	glycine cleavage system protein H	0.566	-0.820259	0.00407176	0.166458	yes	down	16.39	38.28	40.19	25.33	26.66	35.44	37.24	35.12	35.45	31.62	32.54
gene-GDAP1L1	GDAP1L1	ganglioside induced differentiation associated protein 1 like 1	1.968	0.976715	0.0210137	0.320717	yes	up	0.09	0.13	0.36	0.52	0.5	0.7	0.94	0.52	1.13	0.193333	0.718333
gene-GEM	GEM	GTP binding protein overexpressed in skeletal muscle	0.54	-0.890226	0.0419452	0.397429	yes	down	28.51	128.74	51.38	65.78	59.46	58.8	88.82	74.51	67.59	69.5433	69.16
gene-GFRA3	GFRA3	GDNF family receptor alpha 3	2.832	1.50188	0.0137203	0.272913	yes	up	4.27	3.85	3.58	7.08	4.51	43.27	11.6	15.47	61.52	3.9	23.9083
gene-GIN1	GIN1	gypsy retrotransposon integrase 1, transcript variant X1	0.473	-1.08099	0.0184525	0.307471	yes	down	1.21	4.68	1.18	1.86	1.79	1.72	2.01	1.75	3.43	2.35667	2.09333
gene-GINS2	GINS2	GINS complex subunit 2, transcript variant X1	3.073	1.6196	0.00746164	0.215152	yes	up	2.27	1.79	3.86	5.26	3.3	26.41	30.96	6.88	14.81	2.64	14.6033
gene-GJA8	GJA8	gap junction protein alpha 8	3.445	1.78467	0.0277292	0.354353	yes	up	0.34	0.03	0.56	2.04	0.48	1.31	1.75	0.41	10.11	0.31	2.68333
gene-GJD4	GJD4	gap junction protein delta 4, transcript variant X1	7.942	2.98947	0.000525403	0.0584618	yes	up	0.02	0.01	0.02	0.08	0.14	0.13	0.26	0.11	1.08	0.0166667	0.3
gene-GLDN	GLDN	gliomedin, transcript variant X1	3.169	1.66384	0.0229529	0.331879	yes	up	0	0.27	0.32	0.99	0.52	2.38	1.15	0.63	0.93	0.196667	1.1
gene-GLIPR2	GLIPR2	GLI pathogenesis related 2	0.517	-0.952947	0.0338654	0.375805	yes	down	3.92	13.39	5.84	6.26	6.92	3.46	10.4	8.26	8.03	7.71667	7.22167
gene-GLIS2	GLIS2	GLIS family zinc finger 2	0.542	-0.883817	0.0309106	0.361819	yes	down	1.77	8.13	4.3	3.61	3.05	5.12	6.23	4.97	5.13	4.73333	4.685
gene-GLOD5	GLOD5	glyoxalase domain containing 5, transcript variant X2	4.61	2.20492	0.0384586	0.384626	yes	up	0	0.02	0.09	0.05	0.08	0.4	0.82	0.31	0.4	0.0366667	0.343333
gene-GLTP	GLTP	glycolipid transfer protein	0.652	-0.618088	0.0347364	0.37633	yes	down	20.5	24.84	39.05	32.49	23.91	40.19	41.23	29.08	30.78	28.13	32.9467
gene-GMIP	GMIP	GEM interacting protein, transcript variant X1	2.357	1.23675	0.00122163	0.0957993	yes	up	0.39	0.4	0.39	0.61	1.08	1.78	2.32	1.35	4.23	0.393333	1.895
gene-GNG13	GNG13	G protein subunit gamma 13, transcript variant X2	4.774	2.25519	0.0282994	0.354353	yes	up	0.08	0.1	0	0.19	0.54	1.03	0.24	1.02	0.49	0.06	0.585
gene-GNMT	GNMT	glycine N-methyltransferase	0.599	-0.738799	0.004325	0.169986	yes	down	10.56	10.42	14.26	9.1	8.49	16.93	19.78	10.28	15.82	11.7467	13.4
gene-GOSR1	GOSR1	golgi SNAP receptor complex member 1, transcript variant X1	2.21	1.14382	0.00046913	0.0544059	yes	up	3.31	2.15	5.27	10.31	16.31	12.37	11.6	12.12	30.48	3.57667	15.5317
gene-GPC3	GPC3	glypican 3	4.362	2.12487	0.0157524	0.288146	yes	up	0.1	0.28	0.17	0.25	0.18	1.49	5.37	1.31	1.03	0.183333	1.605
gene-GPC4	GPC4	glypican 4	0.435	-1.19975	0.0229405	0.331879	yes	down	13.23	68.59	21.91	18.5	31.2	17.81	20.73	45.34	31.03	34.5767	27.435
gene-GPIHBP1	GPIHBP1	glycosylphosphatidylinositol anchored high density lipoprotein binding protein 1	24.578	4.61931	0.000696369	0.0673336	yes	up	36.02	2.01	18.06	40.39	18.92	904.95	3931.5	191.04	1268.31	18.6967	1059.18
gene-GPR20	GPR20	G protein-coupled receptor 20, transcript variant X1	0.296	-1.75419	0.000523651	0.0584618	yes	down	7.33	27.09	23.4	12.48	12.35	5.15	7.06	9.23	10.52	19.2733	9.465
gene-GPR37L1	GPR37L1	G protein-coupled receptor 37 like 1	1.827	0.869631	0.0456277	0.409491	yes	up	1.18	0.54	0.65	2.06	1.84	2.1	2.88	1.62	7.34	0.79	2.97333
gene-GPR52	GPR52	G protein-coupled receptor 52	0.305	-1.71365	0.0281492	0.354353	yes	down	0.08	0.37	0.14	0.02	0.13	0.22	0.12	0.06	0.11	0.196667	0.11
gene-GPRC6A	GPRC6A	G protein-coupled receptor class C group 6 member A	5.49	2.45668	0.00652461	0.200461	yes	up	0	0.2	0.71	0.72	0.55	5.87	4.83	3.11	3.19	0.303333	3.045
gene-GPX3	GPX3	glutathione peroxidase 3	0.485	-1.04326	0.0137252	0.272913	yes	down	739.3	1376.47	1182.25	676.25	908.82	1481.62	1084.38	1063.67	463.89	1099.34	946.438
gene-GREM1	GREM1	gremlin 1, DAN family BMP antagonist, transcript variant X1	0.424	-1.23953	0.0178586	0.30226	yes	down	1.26	0.52	0.63	0.68	0.48	0.28	0.6	1.18	0.49	0.803333	0.618333
gene-GRIN3B	GRIN3B	glutamate ionotropic receptor NMDA type subunit 3B	2.007	1.00498	0.0146431	0.280073	yes	up	0.37	0.28	0.36	0.65	1.2	1.41	1.87	0.76	2.54	0.336667	1.405
gene-GRIP1	GRIP1	glutamate receptor interacting protein 1, transcript variant X1	2.217	1.14889	0.0374203	0.381695	yes	up	0.16	0.18	0.25	0.16	0.43	0.98	1.54	0.52	1.85	0.196667	0.913333
gene-GRIP2	GRIP2	glutamate receptor interacting protein 2, transcript variant X1	2.575	1.36437	0.0295426	0.357057	yes	up	0.45	2.47	0.75	1.23	4.22	3.68	3.39	4.47	18.01	1.22333	5.83333
gene-GRXCR1	GRXCR1	glutaredoxin and cysteine rich domain containing 1, transcript variant X1	3.631	1.8604	0.0199841	0.317051	yes	up	0.35	0.97	1.77	1.25	1.65	4.65	8.93	4.27	49.15	1.03	11.65
gene-GSAP	GSAP	gamma-secretase activating protein, transcript variant X1	1.641	0.714247	0.0223479	0.329181	yes	up	1.91	1.65	2.2	3.06	7.59	4.5	7.47	5.05	9.46	1.92	6.18833
gene-GSTT1L	GSTT1L	glutathione S-transferase theta 1-like, transcript variant X1	3.059	1.6131	0.0222619	0.328503	yes	up	3.26	2.43	5.03	11.05	3.3	58.76	12.74	24.38	9.94	3.57333	20.0283
gene-GTDC1	GTDC1	glycosyltransferase like domain containing 1, transcript variant X13	1.68	0.748085	0.0425574	0.400051	yes	up	2.7	1.93	2.26	3.16	5.35	6.63	8.92	4.48	15.4	2.29667	7.32333
gene-GTSF2	GTSF2	gametocyte specific factor 2, transcript variant X2	1.897	0.923978	0.0222441	0.328503	yes	up	8.58	3.67	6.8	10.32	9.93	33.28	37.87	14.11	38.79	6.35	24.05
gene-GYPC	GYPC	glycophorin C (Gerbich blood group)	2.109	1.07647	0.0280296	0.354353	yes	up	1.5	1.34	1.38	4.68	3.7	2.37	4.49	7.2	12.85	1.40667	5.88167
gene-GZMK	GZMK	granzyme K, transcript variant X1	2.064	1.04577	0.0280114	0.354353	yes	up	1.21	0.66	1.1	2.88	3.22	6.62	1.65	3.04	5.83	0.99	3.87333
gene-HAAO	HAAO	3-hydroxyanthranilate 3,4-dioxygenase, transcript variant X1	0.185	-2.43358	0.0317734	0.365394	yes	down	0.13	1.58	0.15	0.13	0	0.17	0.4	0.06	0.73	0.62	0.248333
gene-HARBI1	HARBI1	harbinger transposase derived 1, transcript variant X2	0.45	-1.15354	0.0121281	0.25686	yes	down	2.16	9.13	3.74	2.45	2.56	6.07	4.18	5.23	4.57	5.01	4.17667
gene-HAS2	HAS2	hyaluronan synthase 2, transcript variant X1	4.176	2.06199	0.000616478	0.0629341	yes	up	0.63	0.55	0.99	1.77	1.58	4.14	7.81	7.02	21.58	0.723333	7.31667
gene-HBAD	HBAD	hemoglobin alpha, subunit D	0.541	-0.887235	0.0246901	0.342665	yes	down	27.19	24.71	24.1	16.07	16.76	41.86	47.05	16.91	23.96	25.3333	27.1017
gene-HCK	HCK	HCK proto-oncogene, Src family tyrosine kinase, transcript variant X5	4.435	2.1489	0.0140324	0.275747	yes	up	0	0.07	0.22	0.11	0.34	1.16	1.15	0.96	1.15	0.0966667	0.811667
gene-HELLS	HELLS	helicase, lymphoid-specific, transcript variant X1	2.323	1.21628	0.00767636	0.217956	yes	up	2.04	1.04	1.37	2.72	2.83	4.17	7.33	4.68	8	1.48333	4.955
gene-HELQ	HELQ	helicase, POLQ-like, transcript variant X1	2.477	1.30853	0.000295139	0.0422638	yes	up	0.67	0.42	0.82	1.14	1.97	3.23	4.84	2.63	5.07	0.636667	3.14667
gene-HEPACAM2	HEPACAM2	HEPACAM family member 2, transcript variant X1	4.718	2.23824	0.000119658	0.0248789	yes	up	0.15	0.15	0.37	0.57	0.65	3.3	4.1	1.61	1.92	0.223333	2.025
gene-HERPUD1	HERPUD1	homocysteine inducible ER protein with ubiquitin like domain 1, transcript variant X1	0.483	-1.04926	0.012519	0.259651	yes	down	26.91	68.45	30.95	48.87	27.7	27.7	27.3	28.74	65.07	42.1033	37.5633
gene-HES1	HES1	hes family bHLH transcription factor 1	2.584	1.36979	0.0387308	0.384779	yes	up	10.89	9.07	14.05	17.14	16.87	31.31	167.7	16.43	133.49	11.3367	63.8233
gene-HESX1	HESX1	HESX homeobox 1, transcript variant X2	2.206	1.14174	0.0100275	0.240719	yes	up	0.53	0.63	0.97	0.94	1.96	3.14	4.15	1.88	3.99	0.71	2.67667
gene-HEY1	HEY1	hes related family bHLH transcription factor with YRPW motif 1, transcript variant X1	0.469	-1.09245	0.0254371	0.345849	yes	down	27.43	124.93	79.96	49.69	40.71	113.78	32.48	77.26	83.41	77.44	66.2217
gene-HEY2	HEY2	hes related family bHLH transcription factor with YRPW motif 2	4.975	2.31465	0.0172756	0.298354	yes	up	0.81	0.41	1.06	1.04	0.52	3.88	20.7	0.69	26.89	0.76	8.95333
gene-HFM1	HFM1	HFM1, ATP dependent DNA helicase homolog, transcript variant X2	19.587	4.29184	2.77e-06	0.00361262	yes	up	0.06	0.08	0.08	0.44	1.17	0.48	6.67	0.5	14.64	0.0733333	3.98333
gene-HGD	HGD	homogentisate 1,2-dioxygenase	0.168	-2.57502	0.0271059	0.353263	yes	down	0.12	1.57	0.02	0.03	0.03	0.15	0.38	0.06	0.65	0.57	0.216667
gene-HIST1H101	HIST1H101	histone cluster 1, H1.01 (similar to human histone cluster 1, class H1 genes)	42.679	5.41547	0.030131	0.358936	yes	up	0	0	0	0.84	6.84	0	0	1.64	0	0	1.55333
gene-HIST1H2A4L4	HIST1H2A4L4	histone cluster 1, H2A-IV-like 4 (similar to human histone cluster 2, class H2A, member C)	0.611	-0.71139	0.0263485	0.350381	yes	down	14.54	36.1	34.22	17.85	24.78	40.49	44.35	21.63	55.86	28.2867	34.16
gene-HIST1H2B5L	HIST1H2B5L	histone cluster 1, H2B-V-like (similar to human histone cluster 1, class H2B genes), transcript variant X2	0.591	-0.757667	0.0345266	0.37633	yes	down	2.2	6.5	3.49	3.13	4.37	3.34	5.7	4.8	4.95	4.06333	4.38167
gene-HMBOX1	HMBOX1	homeobox containing 1, transcript variant X5	1.831	0.872981	0.0343184	0.37633	yes	up	2.07	1.43	2.15	4.45	6.2	4.39	3.53	4.62	16.07	1.88333	6.54333
gene-HMGCS1	HMGCS1	3-hydroxy-3-methylglutaryl-CoA synthase 1, transcript variant X3	0.427	-1.22735	0.0130085	0.265786	yes	down	18.64	56.02	10.89	26.31	13.06	17.16	26.13	16.9	41.5	28.5167	23.51
gene-HMGCS2	HMGCS2	3-hydroxy-3-methylglutaryl-CoA synthase 2	0.079	-3.65308	0.0294991	0.357057	yes	down	1.52	26.82	0.8	0	0.03	1.17	3.32	0.22	6.55	9.71333	1.88167
gene-HMGN2P46	HMGN2P46	high mobility group nucleosomal binding domain 2 pseudogene 46, transcript variant X1	0.659	-0.602133	0.000703546	0.0673604	yes	down	119.04	120.62	148.81	132.83	118.52	200.66	169.2	125.94	229.75	129.49	162.817
gene-HNF4A	HNF4A	hepatocyte nuclear factor 4 alpha, transcript variant X1	2.415	1.27199	0.0133821	0.270233	yes	up	0.42	0.22	0.49	0.81	0.67	1.99	2.48	1.28	3.83	0.376667	1.84333
gene-HOXA10-AS	HOXA10-AS	HOXA10 antisense RNA, transcript variant 1	0.506	-0.982623	0.0124022	0.259516	yes	down	5.77	15.21	20.49	12.18	9.65	9.84	16.4	6.36	13.47	13.8233	11.3167
gene-HOXB5	HOXB5	homeobox B5	0.622	-0.685854	0.0439244	0.403685	yes	down	23.62	33.19	39.23	30.79	33.85	45.87	44.95	32.27	23.74	32.0133	35.245
gene-HOXC10	HOXC10	homeobox C10	0.414	-1.27134	0.0190537	0.310363	yes	down	1.48	6.16	5.98	3.35	4.34	3.12	3.45	2.92	1.57	4.54	3.125
gene-HPGD	HPGD	hydroxyprostaglandin dehydrogenase 15-(NAD)	0.281	-1.83347	0.00226906	0.135966	yes	down	17.26	15.08	4.86	6.98	4.51	10.65	7.96	5.96	1.98	12.4	6.34
gene-HS3ST1	HS3ST1	heparan sulfate-glucosamine 3-sulfotransferase 1, transcript variant X2	1.528	0.611692	0.0499612	0.422145	yes	up	3.98	2.66	6.93	8.36	10.65	10.36	15.59	9.34	25.89	4.52333	13.365
gene-HS3ST3B1L	HS3ST3B1L	heparan sulfate glucosamine 3-O-sulfotransferase 3B1-like	0.334	-1.58031	0.00163129	0.11335	yes	down	0.29	1.68	0.73	0.47	0.47	0.44	0.75	0.34	0.95	0.9	0.57
gene-HSD11B1A	HSD11B1A	hydroxysteroid 11-beta dehydrogenase 1A, transcript variant X1	2.659	1.41078	0.035476	0.378278	yes	up	2.3	0.96	0.85	4.67	2.07	7.77	4.63	2.89	28.95	1.37	8.49667
gene-HSD17B7	HSD17B7	hydroxysteroid 17-beta dehydrogenase 7, transcript variant 1	0.53	-0.916476	0.0120709	0.25686	yes	down	5.74	5.48	3.27	4.72	3.52	3.25	7.32	3.25	8.05	4.83	5.01833
gene-HSPB1	HSPB1	heat shock protein family B (small) member 1	0.467	-1.09922	0.0307031	0.361498	yes	down	57.7	428.16	272.58	144.54	134.34	256.17	373.6	204.78	186.51	252.813	216.657
gene-HTR2C	HTR2C	5-hydroxytryptamine receptor 2C, transcript variant X1	0.421	-1.24724	0.00609383	0.19524	yes	down	0.24	0.74	0.68	0.53	0.43	0.85	0.32	0.36	0.57	0.553333	0.51
gene-HTR6	HTR6	5-hydroxytryptamine receptor 6	1.829	0.871135	0.00888707	0.229033	yes	up	0.6	0.51	0.61	0.77	1.32	1.61	1.78	1.22	3.27	0.573333	1.66167
gene-HYDIN	HYDIN	HYDIN, axonemal central pair apparatus protein	2.068	1.04855	0.0457433	0.410071	yes	up	2.33	0.83	0.83	2.96	2.3	4.88	8.69	3.01	15.08	1.33	6.15333
gene-ID1	ID1	inhibitor of DNA binding 1, HLH protein	0.221	-2.17615	0.00319564	0.153877	yes	down	23.36	420.03	317.64	101.55	165.37	41.36	138.79	40.19	81.34	253.677	94.7667
gene-ID3	ID3	inhibitor of DNA binding 3, HLH protein	0.581	-0.783796	0.00773264	0.218799	yes	down	254.2	728.09	611.62	397.03	412.32	574.43	748.86	396.35	965.74	531.303	582.455
gene-IDI2	IDI2	isopentenyl-diphosphate delta isomerase 2, transcript variant X1	0.422	-1.24306	0.00976187	0.237809	yes	down	10.08	36.68	9.18	14.59	7.81	11.63	22.14	10.51	25.6	18.6467	15.38
gene-IER5	IER5	immediate early response 5	0.65	-0.620435	0.0137053	0.272913	yes	down	7	9.11	7.98	7.71	8.23	10.8	10.1	8.88	9.21	8.03	9.155
gene-IFRD1	IFRD1	interferon related developmental regulator 1	0.364	-1.4586	0.000817717	0.0731857	yes	down	39.13	165.02	55.88	54.06	56.17	62.62	47.1	51.52	69.76	86.6767	56.8717
gene-IFT140	IFT140	intraflagellar transport 140, transcript variant X2	1.63	0.704441	0.0373928	0.381695	yes	up	4.55	3.28	2.95	6.19	6.75	10.85	15.87	7.56	25.67	3.59333	12.1483
gene-IFT172	IFT172	intraflagellar transport 172	1.618	0.694465	0.0380257	0.384328	yes	up	6.57	3.5	4.35	7.94	9.18	13.75	23.47	12.86	28.05	4.80667	15.875
gene-IGF2BP2	IGF2BP2	insulin like growth factor 2 mRNA binding protein 2, transcript variant X1	1.545	0.627449	0.0325837	0.369297	yes	up	5.09	4.53	6.52	8.53	11.52	16.81	12.02	10.43	25.62	5.38	14.155
gene-IGFBP1	IGFBP1	insulin like growth factor binding protein 1	0.192	-2.38119	0.030897	0.361819	yes	down	0.35	2.56	0.23	0	0.14	0.66	0.22	0.09	1.71	1.04667	0.47
gene-IGSF9	IGSF9	immunoglobulin superfamily member 9, transcript variant X1	1.699	0.765036	0.0396031	0.387036	yes	up	4.39	5.88	4.73	7.51	7.52	13.27	29.71	12.08	34.46	5	17.425
gene-IKZF2	IKZF2	IKAROS family zinc finger 2, transcript variant X1	2.765	1.46707	0.0161761	0.292092	yes	up	1.21	0.31	0.46	1.55	1.2	3.01	7.19	1.98	10.07	0.66	4.16667
gene-IL20RA	IL20RA	interleukin 20 receptor subunit alpha, transcript variant X1	0.34	-1.55448	0.00527076	0.182542	yes	down	6.3	4.46	1.32	3.5	2.17	2.68	2.58	2.39	1.85	4.02667	2.52833
gene-IL2RB	IL2RB	interleukin 2 receptor subunit beta	1.953	0.965989	0.0354281	0.378278	yes	up	0.29	0.41	0.36	0.51	0.7	2.2	1.37	1.64	1.46	0.353333	1.31333
gene-IMMP2L	IMMP2L	inner mitochondrial membrane peptidase subunit 2, transcript variant 1	0.584	-0.775648	0.0499169	0.422121	yes	down	25.18	29.67	33.77	33.2	30.25	34.47	18.32	32.54	29.24	29.54	29.67
gene-IMPA2	IMPA2	inositol monophosphatase 2	0.628	-0.67191	0.0474581	0.415492	yes	down	4.77	9.32	3.84	5.07	4.81	7.18	9.87	7.62	8.05	5.97667	7.1
gene-IMPG2	IMPG2	interphotoreceptor matrix proteoglycan 2	2.252	1.17133	0.0136853	0.272913	yes	up	1.19	0.37	1.4	1.32	3.4	4.2	5.25	3.21	11.39	0.986667	4.795
gene-INHBE	INHBE	inhibin beta E subunit, transcript variant X1	0.15	-2.73905	0.0406424	0.390531	yes	down	0.06	0.36	0.4	0.03	0	0	0	0.16	0.33	0.273333	0.0866667
gene-INPP4B	INPP4B	inositol polyphosphate-4-phosphatase type II B, transcript variant X4	1.667	0.737573	0.0321598	0.367273	yes	up	0.93	0.71	0.85	1.83	2.18	1.84	2.02	2.17	6.63	0.83	2.77833
gene-INTU	INTU	inturned planar cell polarity protein, transcript variant X1	1.522	0.60635	0.0266491	0.352725	yes	up	1.51	1.46	1.48	2.82	2.56	4.4	5.3	2.97	9.05	1.48333	4.51667
gene-IPCEF1	IPCEF1	interaction protein for cytohesin exchange factors 1, transcript variant X2	1.771	0.824349	0.01599	0.290966	yes	up	0.09	0.12	0.1	0.28	0.32	0.38	0.25	0.29	0.47	0.103333	0.331667
gene-IQCA1	IQCA1	IQ motif containing with AAA domain 1, transcript variant X1	2.519	1.33266	0.0327372	0.370272	yes	up	2.52	1.48	1.32	3.98	2.52	6.39	19.9	2.83	24.83	1.77333	10.075
gene-IQCH	IQCH	IQ motif containing H, transcript variant X1	2.183	1.12652	0.0370223	0.381695	yes	up	3.37	1.14	1.11	4.37	2.78	7.25	12.4	5.78	21.81	1.87333	9.065
gene-IQSEC3	IQSEC3	IQ motif and Sec7 domain 3, transcript variant X1	3.565	1.83404	0.00938784	0.234953	yes	up	0.04	0.21	0.23	0.26	0.25	0.98	2.87	0.71	2.15	0.16	1.20333
gene-ITIH2	ITIH2	inter-alpha-trypsin inhibitor heavy chain 2	2.662	1.4126	0.0165466	0.294814	yes	up	11.07	9.51	5.8	10.43	12.9	16.66	41.52	16.44	135.29	8.79333	38.8733
gene-ITIH6	ITIH6	inter-alpha-trypsin inhibitor heavy chain family member 6, transcript variant X1	2.372	1.24594	0.00428519	0.169492	yes	up	1.71	3.52	2.15	5.11	5.11	7.43	11.79	10.96	33.12	2.46	12.2533
gene-ITPR2	ITPR2	inositol 1,4,5-trisphosphate receptor type 2, transcript variant X1	0.172	-2.53914	0.0323112	0.367981	yes	down	0.5	4.77	0.18	0.05	0.05	0.28	1.25	0.05	2.94	1.81667	0.77
gene-ITPR3	ITPR3	inositol 1,4,5-trisphosphate receptor type 3, transcript variant X1	0.191	-2.38464	0.00834124	0.225713	yes	down	0.13	0.1	0.06	0.04	0.02	0.02	0.02	0.05	0.06	0.0966667	0.035
gene-J6367_mgr01	J6367_mgr01	16S ribosomal RNA	3.72	1.89539	0.0087988	0.228584	yes	up	656.09	967.13	1672.4	1498.03	1431.35	5707.41	24957.4	2678.35	15490.4	1098.54	8627.15
gene-JAKMIP1	JAKMIP1	janus kinase and microtubule interacting protein 1, transcript variant X9	2.005	1.00376	0.0426653	0.400577	yes	up	0.08	0.19	0.19	0.33	0.52	0.42	0.65	0.36	0.89	0.153333	0.528333
gene-JAM2	JAM2	junctional adhesion molecule 2, transcript variant X1	0.441	-1.18049	0.000766556	0.0704646	yes	down	32.53	34.59	29.84	25.87	26.36	27.42	21.15	27.02	17.93	32.32	24.2917
gene-JDP2	JDP2	Jun dimerization protein 2	0.645	-0.633102	0.0204516	0.317976	yes	down	23.43	21.38	36.9	23.24	29.08	31.76	39.21	19.62	37.37	27.2367	30.0467
gene-JUND	JUND	JunD proto-oncogene, AP-1 transcription factor subunit	0.406	-1.29919	0.00684458	0.207431	yes	down	43.91	145.92	46.16	46.14	33.26	74.13	115.16	32.63	64.71	78.6633	61.005
gene-K123	K123	K123 protein, transcript variant X4	2.338	1.22523	0.0170571	0.296931	yes	up	0.17	0.39	0.12	1.04	0.3	1.32	0.77	1.62	1.65	0.226667	1.11667
gene-KCNAB1	KCNAB1	potassium voltage-gated channel subfamily A member regulatory beta subunit 1, transcript variant X1	2.859	1.51526	0.00363492	0.162222	yes	up	1	1.06	4.81	5.56	5.6	17.03	20.99	8.24	15.72	2.29	12.19
gene-KCNE2	KCNE2	potassium voltage-gated channel subfamily E regulatory subunit 2, transcript variant X2	5.011	2.32507	0.000428531	0.0515113	yes	up	0.17	0.11	0.21	0.29	1.23	0.72	0.41	1.1	1.27	0.163333	0.836667
gene-KCNE4	KCNE4	potassium voltage-gated channel subfamily E regulatory subunit 4, transcript variant X3	0.498	-1.00521	0.0140965	0.276359	yes	down	2.84	9.58	4.59	4.97	5.27	4.03	5.85	5.63	5.14	5.67	5.14833
gene-KCNF1	KCNF1	potassium voltage-gated channel modifier subfamily F member 1, transcript variant X1	0.402	-1.31339	0.0104531	0.244717	yes	down	1.05	8.47	4.12	2	3.46	3.35	2.51	3.88	4.77	4.54667	3.32833
gene-KCNIP3	KCNIP3	potassium voltage-gated channel interacting protein 3, transcript variant X1	6.455	2.69034	0.0334559	0.373455	yes	up	0.05	0	0.04	0.05	0.42	0.29	0.43	0.4	0.51	0.03	0.35
gene-KCNJ15	KCNJ15	potassium inwardly rectifying channel subfamily J member 15, transcript variant X1	9.173	3.19747	0.00184837	0.118893	yes	up	0.28	0.32	0.22	0.5	0.63	0.98	8.55	0.62	32.31	0.273333	7.265
gene-KCNK13	KCNK13	potassium two pore domain channel subfamily K member 13	12.264	3.61639	2.03e-05	0.00928284	yes	up	0.18	0.11	0.09	0.49	0.27	2.31	6.27	0.98	12.56	0.126667	3.81333
gene-KCNMB1	KCNMB1	potassium calcium-activated channel subfamily M regulatory beta subunit 1, transcript variant X1	0.539	-0.89203	0.0155548	0.287494	yes	down	17.38	36.53	40.48	32.64	20.29	31.15	50.58	17.18	30.14	31.4633	30.33
gene-KCNS2	KCNS2	potassium voltage-gated channel modifier subfamily S member 2, transcript variant X1	0.513	-0.962621	0.0298864	0.358463	yes	down	0.26	0.35	0.72	0.3	0.46	0.31	0.64	0.32	0.4	0.443333	0.405
gene-KCNV1	KCNV1	potassium voltage-gated channel modifier subfamily V member 1	10.79	3.43162	0.00297609	0.152206	yes	up	0.04	0.03	0.08	0.25	0.12	0.36	4.33	0.48	1.3	0.05	1.14
gene-KCTD12B	KCTD12B	potassium channel tetramerization domain containing 12B	0.627	-0.673741	0.0262174	0.349311	yes	down	11.79	10.14	14.91	15.74	9.83	13.88	16.96	13.59	13.18	12.28	13.8633
gene-KCTD14	KCTD14	potassium channel tetramerization domain containing 14	0.506	-0.98151	0.00344442	0.158002	yes	down	38.49	28.8	27.85	31.83	27.67	35.95	29.99	24.89	26.83	31.7133	29.5267
gene-KCTD21	KCTD21	potassium channel tetramerization domain containing 21, transcript variant X1	1.678	0.746942	0.04236	0.399762	yes	up	1.99	1.46	2.1	4.99	5.53	3.77	3.93	4.37	13.68	1.85	6.045
gene-KCTD4	KCTD4	potassium channel tetramerization domain containing 4	5.902	2.5613	0.008281	0.225713	yes	up	0	0.46	0.87	1.5	0.31	10.04	10.48	2.04	6.18	0.443333	5.09167
gene-KERA	KERA	keratocan, transcript variant X3	0.351	-1.51242	0.0404332	0.389616	yes	down	1.63	1.29	0.5	1.13	0.91	1.07	0.26	0.61	0.18	1.14	0.693333
gene-KIAA0753	KIAA0753	KIAA0753, transcript variant X1	2.491	1.3168	0.000157099	0.0291568	yes	up	3.18	1.75	2.72	5.96	9.65	15.59	13.53	11.08	26.02	2.55	13.6383
gene-KIAA1257	KIAA1257	KIAA1257, transcript variant X1	2.128	1.08918	0.0195875	0.314593	yes	up	1.63	0.6	0.59	1.94	2.82	4.01	3.92	2.12	11.12	0.94	4.32167
gene-KIAA1755	KIAA1755	KIAA1755 ortholog, transcript variant X1	2.264	1.17858	0.00457017	0.17389	yes	up	0.74	0.53	1.02	1.81	1.38	5.09	5.54	2.45	3.67	0.763333	3.32333
gene-KIAA2022	KIAA2022	KIAA2022, transcript variant X2	1.738	0.797814	0.0118724	0.25686	yes	up	1.04	1	1.72	2.62	5.24	2.89	3.89	3.44	5.84	1.25333	3.98667
gene-KIAA2026	KIAA2026	KIAA2026, transcript variant X2	1.595	0.673759	0.0484459	0.419898	yes	up	4.24	2.32	3.44	5.29	9.34	8.34	11.6	7.36	21.83	3.33333	10.6267
gene-KIF12	KIF12	kinesin family member 12, transcript variant X1	3.473	1.79611	0.01316	0.267554	yes	up	0.48	0.55	0.98	0.7	0.86	4.28	11.31	1.76	13.08	0.67	5.33167
gene-KIF14	KIF14	kinesin family member 14, transcript variant X1	0.26	-1.94107	0.018334	0.306641	yes	down	1.32	0.22	0.03	0.26	0.13	0.16	0.08	0.2	0.22	0.523333	0.175
gene-KIF17	KIF17	kinesin family member 17	3.675	1.87755	0.00515847	0.182139	yes	up	0.32	0.06	0.14	0.59	0.65	1	1.26	0.44	4.72	0.173333	1.44333
gene-KIF24	KIF24	kinesin family member 24	2.48	1.31023	0.0312198	0.363351	yes	up	0.51	0.2	0.26	0.61	0.36	1.65	2.63	0.86	4.87	0.323333	1.83
gene-KIF26A	KIF26A	kinesin family member 26A	1.795	0.843973	0.0479606	0.417229	yes	up	0.35	0.19	0.26	0.69	0.57	0.89	1.1	1.33	0.68	0.266667	0.876667
gene-KIF26B	KIF26B	kinesin family member 26B	3.065	1.61604	0.00109518	0.0875503	yes	up	0.12	0.25	0.31	0.34	0.61	1.35	1.51	2.25	1.84	0.226667	1.31667
gene-KIF5C	KIF5C	kinesin family member 5C	0.567	-0.818439	0.0108746	0.247201	yes	down	1.53	3.29	1.91	2.28	1.8	2.44	3.04	1.96	2.35	2.24333	2.31167
gene-KIF6	KIF6	kinesin family member 6, transcript variant X1	1.899	0.925491	0.0495979	0.421162	yes	up	1.36	0.65	0.55	2.34	1.4	4.3	3.33	1.79	6.83	0.853333	3.33167
gene-KIRREL3	KIRREL3	kin of IRRE like 3 (Drosophila), transcript variant X1	3.651	1.86829	0.0444733	0.405345	yes	up	0.06	0.24	1.45	0.23	0.28	1.93	14.83	0.26	1.25	0.583333	3.13
gene-KL	KL	klotho	3.2	1.67798	0.00308345	0.153873	yes	up	2.03	1.75	7.24	8.47	11.55	19.48	13.14	15.75	75.11	3.67333	23.9167
gene-KLHL10	KLHL10	kelch like family member 10	3.553	1.82899	0.00869143	0.227073	yes	up	0.11	0.1	0.06	0.41	0.47	0.33	0.55	0.71	1.09	0.09	0.593333
gene-KLHL4	KLHL4	kelch like family member 4	2.077	1.05461	0.0114225	0.253512	yes	up	0.13	0.09	0.13	0.31	0.36	0.38	0.68	0.29	0.73	0.116667	0.458333
gene-KLHL41	KLHL41	kelch like family member 41	2.252	1.1713	0.0487325	0.420595	yes	up	0.36	0.13	0.35	0.43	0.83	0.73	1.21	0.75	4.23	0.28	1.36333
gene-KMO	KMO	kynurenine 3-monooxygenase, transcript variant X1	2.097	1.06823	0.0164933	0.294814	yes	up	1.17	2.45	0.48	1.38	1.44	2.74	3.58	2.49	8.16	1.36667	3.29833
gene-KNL1	KNL1	kinetochore scaffold 1, transcript variant X1	2.57	1.36195	0.00896962	0.23008	yes	up	0.5	0.1	0.22	0.74	0.75	1.25	2.2	0.97	2.76	0.273333	1.445
gene-KRABZFP	KRABZFP	KRAB domain containing zinc finger protein	4.656	2.21919	0.0432157	0.402597	yes	up	0.27	0.16	0.41	0.18	1.08	0.6	0.54	3.33	0.87	0.28	1.1
gene-KRT23	KRT23	keratin 23	0.414	-1.27375	0.00819574	0.224198	yes	down	10.61	41.39	20.74	25.11	15.44	16.99	11.06	11.16	27.38	24.2467	17.8567
gene-KY	KY	kyphoscoliosis peptidase, transcript variant X1	6.407	2.67964	0.000301047	0.0427382	yes	up	0.19	0.26	0.15	0.39	0.28	4.19	4.99	2.79	2.61	0.2	2.54167
gene-L3MBTL1	L3MBTL1	l(3)mbt-like 1 (Drosophila), transcript variant X2	1.899	0.92522	0.035546	0.378392	yes	up	1.88	0.7	1.45	2.5	4.81	3.5	4.5	3.08	12.93	1.34333	5.22
gene-LACC1	LACC1	LACC1 laccase domain containing 1, transcript variant X4	3.474	1.79651	0.00312364	0.153877	yes	up	0.13	0.04	0.12	0.44	0.39	0.49	0.68	0.25	1.41	0.0966667	0.61
gene-LAMP3	LAMP3	lysosomal associated membrane protein 3	5.789	2.53337	0.00338829	0.156298	yes	up	5.2	1.92	2.29	8.21	6.37	5.94	31.52	7.31	226.3	3.13667	47.6083
gene-LAPTM4B	LAPTM4B	lysosomal protein transmembrane 4 beta	2.662	1.41249	0.0170365	0.296931	yes	up	6.97	4.67	2.23	8.23	5.62	25.53	53.27	19.18	51.4	4.62333	27.205
gene-LBH	LBH	limb bud and heart development	2.695	1.43006	0.0312207	0.363351	yes	up	45.6	49.08	28.6	81.69	50.85	142.11	444.82	59.23	763.67	41.0933	257.062
gene-LCORL	LCORL	ligand dependent nuclear receptor corepressor like, transcript variant X1	1.621	0.697327	0.00709071	0.211915	yes	up	6.94	8.61	7.61	13.87	16.64	17.8	18.65	14.3	35.79	7.72	19.5083
gene-LDHA	LDHA	lactate dehydrogenase A	0.458	-1.12743	0.0134704	0.270233	yes	down	138.17	166.6	63.55	83.66	63.32	106.55	69.79	190.48	130.43	122.773	107.372
gene-LENG9L7	LENG9L7	leukocyte receptor cluster member 9-like, MHC-Y region 7	0.339	-1.56215	0.0467838	0.413077	yes	down	3.02	2.8	13.55	5.07	0.38	6.89	5.17	0.68	5.4	6.45667	3.93167
gene-LEPR	LEPR	leptin receptor	1.871	0.903594	0.0317379	0.36524	yes	up	0.65	0.16	0.37	0.98	1.2	1.42	1.83	1.04	2.32	0.393333	1.465
gene-LGI2	LGI2	leucine rich repeat LGI family member 2	2.972	1.57154	0.0234053	0.334599	yes	up	0.06	0.08	0.21	0.23	0.16	1.41	0.46	0.55	1.15	0.116667	0.66
gene-LGR4	LGR4	leucine rich repeat containing G protein-coupled receptor 4, transcript variant X1	1.758	0.813747	0.0204391	0.317976	yes	up	4.89	9.1	13.74	11.63	19.78	27.39	44.5	20.64	56.03	9.24333	29.995
gene-LHFPL2	LHFPL2	lipoma HMGIC fusion partner-like 2, transcript variant X1	0.58	-0.784905	0.0284069	0.354353	yes	down	1.57	3.45	1.71	2.6	2	1.9	2.44	2.46	2.64	2.24333	2.34
gene-LINGO3	LINGO3	leucine rich repeat and Ig domain containing 3, transcript variant X1	13.521	3.75708	0.0372575	0.381695	yes	up	0	0	0.02	0	0.02	0.62	0.05	0.41	0.05	0.00666667	0.191667
gene-LIX1	LIX1	limb and CNS expressed 1	9.185	3.19922	0.00783804	0.219221	yes	up	0.03	0.05	0.02	0	0.3	1.78	0.83	0.97	1.1	0.0333333	0.83
gene-LMLN	LMLN	leishmanolysin like peptidase, transcript variant X1	1.679	0.747997	0.0193937	0.31368	yes	up	1.22	0.88	1	1.69	2.8	2.38	4.17	2.73	7.29	1.03333	3.51
gene-LOC100857428	LOC100857428	uncharacterized LOC100857428	40.751	5.34875	0.000872423	0.0752202	yes	up	0	0	0	0.2	0.11	0.8	1.63	0.05	1.47	0	0.71
gene-LOC100857541	LOC100857541	olfactory receptor 14J1-like, transcript variant X1	8.475	3.08324	0.0270195	0.353263	yes	up	0.27	0	1.41	8.55	3.81	9.52	0	4.2	0.14	0.56	4.37
gene-LOC100858322	LOC100858322	uncharacterized LOC100858322, transcript variant X1	13.937	3.80089	0.0371125	1	yes	up	0	0	0	0.01	0.01	0.05	0	0.02	0.07	0	0.0266667
gene-LOC100858506	LOC100858506	interferon type A1/A2-like	11.833	3.56476	0.00132064	0.101155	yes	up	0	0	0.12	0.2	0.36	1.65	2.06	0.13	1.52	0.04	0.986667
gene-LOC100858531	LOC100858531	uncharacterized LOC100858531, transcript variant X1	1.669	0.739154	0.0368454	0.381695	yes	up	1.56	1.46	1.5	3.11	2.18	6.33	7.58	3.04	7.84	1.50667	5.01333
gene-LOC100859020	LOC100859020	rab9 effector protein with kelch motifs-like, transcript variant X2	1.603	0.680808	0.0478938	0.41711	yes	up	0.38	0.57	0.78	0.74	0.96	1.45	2.34	1.82	2.85	0.576667	1.69333
gene-LOC100859272	LOC100859272	WAP four-disulfide core domain protein 2-like, transcript variant X1	5.499	2.45909	0.00236728	0.137269	yes	up	18.52	6.22	17.97	22.21	19.15	265.28	475.65	54.93	166.77	14.2367	167.332
gene-LOC100859636	LOC100859636	RING finger protein 170-like, transcript variant X6	2.086	1.0609	0.0357378	0.378963	yes	up	0.23	0.04	0.15	0.4	0.42	0.44	0.62	0.32	1.35	0.14	0.591667
gene-LOC100859691	LOC100859691	uncharacterized LOC100859691, transcript variant X5	0.177	-2.49468	0.0303678	0.359633	yes	down	9.52	4.92	1.01	5.36	0.24	0.41	0.11	4.94	0.16	5.15	1.87
gene-LOC100859756	LOC100859756	scale keratin-like	218.173	7.76933	0.00198567	0.123396	yes	up	0	0	0.18	0.25	107.36	55.87	0	4.71	1.59	0.06	28.2967
gene-LOC100859848	LOC100859848	CDC42 small effector protein 2-C-like	1.846	0.884105	0.00444278	0.17065	yes	up	1.31	1.83	2.25	2.27	4.84	6.97	8.4	4.06	10.62	1.79667	6.19333
gene-LOC101747338	LOC101747338	PHD finger protein 13-like, transcript variant X1	0.651	-0.619096	0.00796626	0.22066	yes	down	4.78	9.91	7.11	6.03	7.12	7.77	10.04	8.89	13.77	7.26667	8.93667
gene-LOC101747588	LOC101747588	ankyrin-3-like	1.861	0.896273	0.0486516	0.420354	yes	up	1.02	0.56	0.56	1.5	0.98	3.27	4.01	1.65	5.11	0.713333	2.75333
gene-LOC101747821	LOC101747821	uncharacterized LOC101747821, transcript variant X1	0.295	-1.76203	0.00399853	0.165863	yes	down	2.67	3.52	2.61	1.82	0.33	1.86	3.15	0.36	2.06	2.93333	1.59667
gene-LOC101748003	LOC101748003	uncharacterized LOC101748003, transcript variant X10	2.516	1.331	0.0234542	0.334599	yes	up	0.24	0.1	0.09	0.49	0.77	0.5	0.58	0.29	2.02	0.143333	0.775
gene-LOC101748095	LOC101748095	uncharacterized LOC101748095, transcript variant X2	2.465	1.30135	0.0295524	0.357057	yes	up	1.6	1.73	3.64	6.62	5.87	8.96	7.42	5.91	0.73	2.32333	5.91833
gene-LOC101748122	LOC101748122	uncharacterized LOC101748122, transcript variant X10	2.714	1.44051	0.0210572	0.321083	yes	up	0.06	0.01	0.07	0.24	0.15	0.36	0.13	0.12	0.41	0.0466667	0.235
gene-LOC101748192	LOC101748192	zinc finger protein 629-like, transcript variant X1	0.433	-1.20754	0.00181751	0.118893	yes	down	1.46	2.35	1.67	1.5	0.93	1.94	1.35	1.66	1.17	1.82667	1.425
gene-LOC101748259	LOC101748259	uncharacterized LOC101748259, transcript variant X13	2.024	1.01694	0.0446085	0.40583	yes	up	0.59	2.8	3.56	4.73	8.3	13.2	9.58	6.67	7.31	2.31667	8.29833
gene-LOC101748309	LOC101748309	uncharacterized LOC101748309, transcript variant X2	2.587	1.37151	0.0102596	0.242838	yes	up	2.01	0.82	0.7	2.43	2.74	3.34	4.07	5.29	15.44	1.17667	5.55167
gene-LOC101748311	LOC101748311	uncharacterized LOC101748311	8.441	3.07743	0.0358173	1	yes	up	0	0	0.02	0.07	0.1	0.12	0.19	0.02	0.25	0.00666667	0.125
gene-LOC101748328	LOC101748328	kelch-like protein 9-like	3.495	1.80534	0.00512527	0.182139	yes	up	1.8	0.56	0.72	2.74	1.59	5.66	15.02	4.29	19.93	1.02667	8.205
gene-LOC101748384	LOC101748384	uncharacterized LOC101748384, transcript variant X2	11.805	3.56137	0.00925602	0.234505	yes	up	0	0.02	0.01	0.08	0	0.62	0.25	0.32	0.72	0.01	0.331667
gene-LOC101748400	LOC101748400	uncharacterized LOC101748400, transcript variant X3	2.744	1.45622	0.0366928	0.381695	yes	up	0.03	0.01	0.02	0.04	0.06	0.07	0.15	0.09	0.34	0.02	0.125
gene-LOC101748601	LOC101748601	uncharacterized LOC101748601, transcript variant X1	2.683	1.42381	4.52e-05	0.0137745	yes	up	0.86	0.9	1.68	1.97	3.45	12.64	5.75	5.08	10	1.14667	6.48167
gene-LOC101748650	LOC101748650	protein SOGA2-like	0.161	-2.63837	2.27e-05	0.00967535	yes	down	0.95	5.97	2.58	0.45	1.38	0.92	0.84	0.43	1.86	3.16667	0.98
gene-LOC101748694	LOC101748694	dentin sialophosphoprotein-like, transcript variant X1	1.531	0.614483	0.00614231	0.19533	yes	up	1.87	1.83	1.66	3.27	3.67	4.77	6.06	5.15	10.89	1.78667	5.635
gene-LOC101748767	LOC101748767	uncharacterized LOC101748767, transcript variant X1	2.947	1.55903	0.0368673	0.381695	yes	up	0.05	0.02	0.01	0.05	0.06	0.06	0.18	0.25	0.39	0.0266667	0.165
gene-LOC101748847	LOC101748847	uncharacterized LOC101748847, transcript variant X1	2.993	1.58159	0.0367293	0.381695	yes	up	0.23	0.21	0.36	0.24	0.73	3.55	2.06	0.72	3.6	0.266667	1.81667
gene-LOC101748923	LOC101748923	uncharacterized LOC101748923	3.213	1.68403	0.0352871	0.378278	yes	up	0.05	0.02	0.12	0.12	0.29	0.3	0.87	0.19	0.68	0.0633333	0.408333
gene-LOC101749017	LOC101749017	platelet binding protein GspB-like, transcript variant X1	0.437	-1.19342	0.0460785	0.411508	yes	down	6.89	2.15	13.61	9.27	3.13	2.31	7.04	4.25	9.51	7.55	5.91833
gene-LOC101749090	LOC101749090	T-cell surface glycoprotein CD8 alpha chain-like, transcript variant X2	4.231	2.08099	0.0396416	0.387036	yes	up	0	0.11	0.05	0.36	0.9	1.47	0.4	0.29	1.25	0.0533333	0.778333
gene-LOC101749148	LOC101749148	uncharacterized LOC101749148, transcript variant X8	5.943	2.57116	0.0118508	0.25686	yes	up	0.06	0.03	0	0.03	0.07	0.28	0.81	0.09	1.79	0.03	0.511667
gene-LOC101749178	LOC101749178	uncharacterized LOC101749178	0.316	-1.66165	0.0184655	0.307471	yes	down	0.05	0.03	0.03	0	0.01	0.04	0.02	0.03	0.05	0.0366667	0.025
gene-LOC101749416	LOC101749416	uncharacterized LOC101749416, transcript variant X7	11.892	3.57188	0.0229953	0.33189	yes	up	0	0.01	0	0.06	0.19	0.19	0	0.13	0.12	0.00333333	0.115
gene-LOC101749423	LOC101749423	uncharacterized LOC101749423	1.82	0.863926	0.0228814	0.331879	yes	up	0.13	0.05	0.1	0.21	0.37	0.28	0.26	0.27	0.55	0.0933333	0.323333
gene-LOC101749434	LOC101749434	uncharacterized LOC101749434, transcript variant X1	7.753	2.95475	0.00106778	0.0861968	yes	up	0.01	0.02	0	0.02	0.03	0.12	0.24	0.06	0.17	0.01	0.106667
gene-LOC101749460	LOC101749460	interleukin-31 receptor subunit alpha-like	5.03	2.33058	0.035608	0.378399	yes	up	0	0.02	0.02	0.01	0.16	0.2	0.16	0.04	0.26	0.0133333	0.138333
gene-LOC101749763	LOC101749763	uncharacterized LOC101749763	4.834	2.27318	0.0344768	0.37633	yes	up	0.26	0.03	0.03	0.29	0.08	1.22	2.45	0.29	1.56	0.106667	0.981667
gene-LOC101749793	LOC101749793	uncharacterized LOC101749793	6.091	2.60676	4.42e-05	0.0137436	yes	up	0.4	0.36	0.9	4.77	1.02	6.7	5.28	2.39	12.65	0.553333	5.46833
gene-LOC101749795	LOC101749795	uncharacterized LOC101749795, transcript variant X9	1.901	0.927056	0.02191	0.326824	yes	up	1.51	0.42	1.63	2.55	3.29	3.6	1.98	2.4	4.93	1.18667	3.125
gene-LOC101749809	LOC101749809	connector enhancer of kinase suppressor of ras 2-like, transcript variant X1	2.124	1.08658	0.0320905	0.367072	yes	up	0.34	0.36	0.11	1.42	1.06	1.14	0.84	0.43	3.27	0.27	1.36
gene-LOC101749837	LOC101749837	uncharacterized LOC101749837, transcript variant X2	0.486	-1.04009	0.0284766	0.354353	yes	down	0.65	2.99	2.81	0.54	0.78	1.42	2.53	1.27	1.7	2.15	1.37333
gene-LOC101749926	LOC101749926	uncharacterized LOC101749926, transcript variant X13	4.231	2.08108	5.39e-05	0.0150519	yes	up	0.02	0.01	0.03	0.07	0.12	0.14	0.25	0.08	0.3	0.02	0.16
gene-LOC101749943	LOC101749943	uncharacterized LOC101749943, transcript variant X3	9.709	3.27929	1.21e-05	0.00700422	yes	up	0.03	0.01	0.05	0.16	0.24	1.03	0.26	0.41	1.4	0.03	0.583333
gene-LOC101750037	LOC101750037	uncharacterized LOC101750037, transcript variant X3	2.69	1.42753	0.0108311	0.247201	yes	up	0.94	0.39	0.32	1.57	0.83	0.77	2.51	0.78	7.85	0.55	2.385
gene-LOC101750071	LOC101750071	uncharacterized LOC101750071, transcript variant X1	3.712	1.89239	0.0482621	0.418967	yes	up	0.02	0.02	0.02	0.07	0.38	0.05	0.01	0.07	0.16	0.02	0.123333
gene-LOC101750074	LOC101750074	uncharacterized LOC101750074, transcript variant X1	15.279	3.93345	0.0448804	1	yes	up	0	0	0	0	0.04	0.01	0.02	0.01	0.2	0	0.0466667
gene-LOC101750268	LOC101750268	uncharacterized LOC101750268, transcript variant X3	4.306	2.1063	0.0160467	0.291098	yes	up	0.02	0.02	0	0.03	0.07	0.28	0.25	0.08	0.07	0.0133333	0.13
gene-LOC101750283	LOC101750283	uncharacterized LOC101750283, transcript variant X3	4.895	2.29127	0.0146818	0.280487	yes	up	0.43	0.04	0.12	0.44	0.39	0.5	2.09	0.94	11.58	0.196667	2.65667
gene-LOC101750341	LOC101750341	uncharacterized LOC101750341, transcript variant X1	4.474	2.16166	0.0323996	0.368114	yes	up	0.18	0.15	0	0.85	0.92	0.28	0.28	0.26	3.7	0.11	1.04833
gene-LOC101750361	LOC101750361	uncharacterized LOC101750361, transcript variant X35	10.416	3.38076	0.000194407	0.032518	yes	up	0.09	0.04	0.17	0.61	0.35	0.96	4.48	0.27	11.87	0.1	3.09
gene-LOC101750376	LOC101750376	kallikrein-15-like	9.586	3.26095	0.0335571	0.374149	yes	up	0	0.08	0.39	0.34	0	0.52	13.9	0.35	3.15	0.156667	3.04333
gene-LOC101750379	LOC101750379	uncharacterized LOC101750379, transcript variant X1	12.538	3.6482	0.00849782	0.225713	yes	up	0	0	0.07	0.24	0.35	0.24	1.89	0.2	1.28	0.0233333	0.7
gene-LOC101750420	LOC101750420	dynein heavy chain 17, axonemal-like, transcript variant X2	8.279	3.04944	0.00226053	0.135966	yes	up	0.03	0.04	0.12	0.15	0.11	0.44	3.39	0.19	1.78	0.0633333	1.01
gene-LOC101750502	LOC101750502	uncharacterized LOC101750502	2.038	1.02699	0.0384783	0.384626	yes	up	0.82	0.25	0.69	1.28	1.71	1.34	3.79	1.72	5.77	0.586667	2.60167
gene-LOC101750579	LOC101750579	uncharacterized LOC101750579, transcript variant X3	16.193	4.01727	0.00527625	0.182542	yes	up	0	0.01	0	0.06	0.11	0.02	0.05	0.07	0.21	0.00333333	0.0866667
gene-LOC101750635	LOC101750635	neuroblast differentiation-associated protein AHNAK-like, transcript variant X1	1.541	0.623893	0.0406743	0.390569	yes	up	31.01	47.97	39.47	43.12	59.25	96.12	170.7	67.06	122.42	39.4833	93.1117
gene-LOC101750669	LOC101750669	uncharacterized LOC101750669	4.487	2.1658	0.0136453	0.272707	yes	up	0.05	0	0.08	0.11	0.14	0.55	0.51	0.14	1.08	0.0433333	0.421667
gene-LOC101750822	LOC101750822	uncharacterized LOC101750822, transcript variant X1	3.06	1.61367	0.0287753	0.354586	yes	up	0.56	0.1	0.33	1.63	0.55	5.76	1.73	1.05	2.86	0.33	2.26333
gene-LOC101750862	LOC101750862	uncharacterized LOC101750862, transcript variant X1	0.154	-2.6994	0.0154982	0.286769	yes	down	0.44	0.12	0.06	0.13	0.02	0.02	0.11	0.07	0	0.206667	0.0583333
gene-LOC101751112	LOC101751112	uncharacterized LOC101751112, transcript variant X1	2.638	1.39941	0.00243233	0.139351	yes	up	0.63	0.27	0.73	1.49	3.38	2.48	2.63	1.54	6.87	0.543333	3.065
gene-LOC101751245	LOC101751245	uncharacterized LOC101751245	6.564	2.71452	0.00318481	0.153877	yes	up	0.13	0.5	0	0.24	1.98	1.99	2.88	4.56	4.9	0.21	2.75833
gene-LOC101751253	LOC101751253	uncharacterized LOC101751253	2.616	1.38731	0.0158906	0.289797	yes	up	0.16	0.01	0.1	0.27	0.33	0.41	0.73	0.35	0.59	0.09	0.446667
gene-LOC101751268	LOC101751268	uncharacterized LOC101751268, transcript variant X1	6.894	2.78526	4.14e-05	0.0131259	yes	up	0.24	0.18	0.11	0.5	1.02	3.33	4.41	0.57	5.71	0.176667	2.59
gene-LOC101751294	LOC101751294	uncharacterized LOC101751294, transcript variant X1	2.659	1.41078	0.00256973	0.143436	yes	up	0.07	0.09	0.09	0.55	0.25	0.21	0.7	0.5	0.51	0.0833333	0.453333
gene-LOC101751439	LOC101751439	uncharacterized LOC101751439, transcript variant X1	9.187	3.19956	0.0281931	0.354353	yes	up	0.01	0	0.02	0.01	0.03	0.02	0.93	0.05	0.25	0.01	0.215
gene-LOC101751538	LOC101751538	uncharacterized LOC101751538, transcript variant X3	6.202	2.63282	0.0409704	0.392496	yes	up	0.06	0	0	0.15	0.14	0.81	0.13	0.03	0.24	0.02	0.25
gene-LOC101751545	LOC101751545	cyclin-dependent kinase inhibitor 1-like, transcript variant X2	0.633	-0.65987	0.0304867	0.36032	yes	down	3.16	3.48	2.89	3.52	3.44	4.47	2.84	3.73	3.54	3.17667	3.59
gene-LOC101751546	LOC101751546	uncharacterized LOC101751546, transcript variant X1	0.376	-1.41227	0.0459865	0.411508	yes	down	0.06	0.75	0.13	0.15	0.28	0.2	0.16	0.19	0.3	0.313333	0.213333
gene-LOC101751566	LOC101751566	uncharacterized LOC101751566	0.201	-2.31643	0.049115	0.420938	yes	down	25.21	2.95	3.41	12.29	0.37	1.96	0	3.02	13.76	10.5233	5.23333
gene-LOC101751615	LOC101751615	uncharacterized LOC101751615, transcript variant X1	3.564	1.83345	0.00305198	0.1537	yes	up	0.07	0.19	0.33	0.77	0.94	2.3	0.55	1.44	2.08	0.196667	1.34667
gene-LOC101751629	LOC101751629	uncharacterized LOC101751629, transcript variant X1	206.833	7.69233	1.91e-09	7.88e-06	yes	up	0.01	0.01	0.02	0.23	0.09	3.83	10.01	2.13	15.51	0.0133333	5.3
gene-LOC101751659	LOC101751659	uncharacterized LOC101751659	3.718	1.89458	0.0345952	0.37633	yes	up	0.18	0.05	0.14	0.59	1.52	0.95	0.23	0.42	1.19	0.123333	0.816667
gene-LOC101751855	LOC101751855	uncharacterized LOC101751855, transcript variant X4	2.922	1.54715	0.00567501	0.189951	yes	up	0.19	0.22	0.31	0.61	1.5	0.69	2.35	0.33	3.31	0.24	1.465
gene-LOC101751884	LOC101751884	uncharacterized LOC101751884, transcript variant X8	3.202	1.67894	0.0169154	0.296931	yes	up	0.05	0.02	0.06	0.5	0.16	0.18	0.14	0.23	0.32	0.0433333	0.255
gene-LOC101751887	LOC101751887	NF-kappa-B inhibitor delta-like	2.663	1.41305	0.0107742	0.247201	yes	up	0.19	0.27	0.55	0.69	0.88	1.94	3.38	0.77	3.23	0.336667	1.815
gene-LOC101751996	LOC101751996	uncharacterized LOC101751996	11.882	3.57075	0.000237712	0.0369306	yes	up	0.07	0.02	0.08	0.17	0.27	2.45	1.96	0.39	5.09	0.0566667	1.72167
gene-LOC107048990	LOC107048990	zinc finger protein 217-like, transcript variant X1	1.553	0.635294	0.0487934	0.420595	yes	up	7.31	5.48	6.68	10.42	15.97	15.67	27.76	11.47	40.78	6.49	20.345
gene-LOC107049108	LOC107049108	uncharacterized LOC107049108, transcript variant X1	17.858	4.15849	0.000573934	0.061	yes	up	0	0.15	0.07	1.48	0.15	4.85	4.74	1.3	0.12	0.0733333	2.10667
gene-LOC107049117	LOC107049117	uncharacterized LOC107049117, transcript variant X3	4.85	2.2779	0.000195302	0.032518	yes	up	2.92	1.97	0.29	9.05	3.58	25.28	9.36	6.66	18.51	1.72667	12.0733
gene-LOC107049234	LOC107049234	olfactory receptor 14A16-like, transcript variant X1	19.571	4.29063	0.0312543	0.363486	yes	up	0.11	0	0.31	2.88	0.33	19.02	0	5.4	0.06	0.14	4.615
gene-LOC107049252	LOC107049252	uncharacterized LOC107049252	25.303	4.66124	0.0258857	0.346011	yes	up	0	6.33	0.5	97.8	0	464.77	7.7	95.74	2.52	2.27667	111.422
gene-LOC107049375	LOC107049375	paramyosin-like, transcript variant X4	10.431	3.38286	0.0476028	0.416095	yes	up	0.03	0.02	0.12	0.81	0.03	6.13	0	2.21	0	0.0566667	1.53
gene-LOC107049447	LOC107049447	uncharacterized LOC107049447, transcript variant X1	1.671	0.740559	0.0334305	0.373455	yes	up	0.67	0.43	1.04	1.22	1.9	1.61	2.67	2.08	4.94	0.713333	2.40333
gene-LOC107049467	LOC107049467	uncharacterized LOC107049467, transcript variant X1	5.259	2.39471	0.0318594	0.366127	yes	up	0.01	0	0.02	0.02	0.02	0.24	0.06	0.14	0.16	0.01	0.106667
gene-LOC107049643	LOC107049643	uncharacterized LOC107049643, transcript variant X21	1.714	0.777605	0.00846543	0.225713	yes	up	4.51	3.62	3.79	5.49	9.63	13.6	13.96	13.53	16.45	3.97333	12.11
gene-LOC107049644	LOC107049644	rho GTPase-activating protein 32-like, transcript variant X1	1.736	0.795865	0.00748615	0.215152	yes	up	4.46	1.58	4.39	7.08	8.35	13.4	13.5	9.89	17.79	3.47667	11.6683
gene-LOC107049645	LOC107049645	uncharacterized LOC107049645, transcript variant X1	2.866	1.5191	0.0257325	0.345849	yes	up	2.88	0.4	3.82	2.73	2.75	7.13	8.95	6.47	7.9	2.36667	5.98833
gene-LOC107049648	LOC107049648	coiled-coil domain-containing protein 81-like, transcript variant X1	9.545	3.25475	0.00515658	0.182139	yes	up	0.07	0	0	0.37	0.1	0.46	0.33	0.7	0.18	0.0233333	0.356667
gene-LOC107049652	LOC107049652	uncharacterized LOC107049652, transcript variant X1	2.044	1.03162	0.0497704	0.422049	yes	up	0.92	1.86	1.06	2.03	1.43	7.6	3.1	7.1	6	1.28	4.54333
gene-LOC107049675	LOC107049675	uncharacterized LOC107049675, transcript variant X1	51.55	5.68789	9.51e-05	0.0214547	yes	up	0	0	0	0.1	0.08	0.34	0.5	0.46	0.09	0	0.261667
gene-LOC107049678	LOC107049678	uncharacterized LOC107049678, transcript variant X1	18.204	4.18616	0.0117959	1	yes	up	0	0	0	0.21	0.35	0.06	0.16	0.12	1.39	0	0.381667
gene-LOC107049798	LOC107049798	uncharacterized LOC107049798, transcript variant X4	2.668	1.41588	1.44e-11	2.37e-07	yes	up	1.38	2.27	2.27	6.37	9.48	9.58	8.81	7.98	13.95	1.97333	9.36167
gene-LOC107049870	LOC107049870	uncharacterized LOC107049870, transcript variant X4	3.61	1.85198	0.000203545	0.0333574	yes	up	0.8	0.91	0.29	4.09	1.42	6.78	4.91	4.21	3.62	0.666667	4.17167
gene-LOC107049890	LOC107049890	pre-mRNA-splicing factor CWC22-like, transcript variant X1	7.208	2.84957	0.0122252	0.257448	yes	up	0	0.27	0.22	0.23	0.45	6.79	4.46	0.7	1.1	0.163333	2.28833
gene-LOC107049925	LOC107049925	uncharacterized LOC107049925	8.629	3.10925	0.000630294	0.063679	yes	up	0.17	0.45	0.06	0.67	1.84	3.41	8.79	2.63	0.8	0.226667	3.02333
gene-LOC107049937	LOC107049937	solute carrier family 2, facilitated glucose transporter member 4-like	0.29	-1.78455	0.00390074	0.164821	yes	down	0.43	2.77	2.18	0.43	1.33	0.48	1.5	1.04	0.68	1.79333	0.91
gene-LOC107049991	LOC107049991	EH domain-containing protein 2-like	0.531	-0.913108	0.0414901	0.394858	yes	down	15.69	79.72	57.88	31.27	36.99	42.77	90.21	47.96	46.98	51.0967	49.3633
gene-LOC107050025	LOC107050025	outer dense fiber protein 3-like, transcript variant X4	2.245	1.16679	0.00958895	0.236748	yes	up	2.6	0.9	2.5	4.63	3.7	10.07	15.02	7.01	15.28	2	9.285
gene-LOC107050034	LOC107050034	uncharacterized LOC107050034	1.784	0.835056	0.0173557	0.298968	yes	up	1.38	1.94	2.51	2.43	4.74	4.05	3.84	3.14	7.73	1.94333	4.32167
gene-LOC107050073	LOC107050073	uncharacterized LOC107050073, transcript variant X8	2.594	1.37504	0.0280382	0.354353	yes	up	0.29	0.18	0.62	0.91	2.99	1.81	1.77	1.3	0.55	0.363333	1.555
gene-LOC107050231	LOC107050231	osteoclast-associated immunoglobulin-like receptor, transcript variant X4	3.587	1.84266	0.014956	0.28229	yes	up	0.02	0.05	0.05	0.21	0.27	0.25	0.34	0.23	0.18	0.04	0.246667
gene-LOC107050233	LOC107050233	uncharacterized LOC107050233, transcript variant X1	13.148	3.71674	3.31e-05	0.0113595	yes	up	0.13	0.08	0	0.95	0.67	3.41	3.55	2.13	0.52	0.07	1.87167
gene-LOC107050303	LOC107050303	platelet glycoprotein VI-like	8.828	3.14201	0.0350957	1	yes	up	0	0.03	0	0.15	0.09	0.24	0.07	0.39	0.21	0.01	0.191667
gene-LOC107051372	LOC107051372	coiled-coil domain-containing protein 81-like	11.104	3.47297	0.00139058	0.104091	yes	up	0.06	0.03	0	0.5	0.11	0.72	1.48	0.4	0.06	0.03	0.545
gene-LOC107051537	LOC107051537	retinoic acid receptor gamma-like, transcript variant X1	0.635	-0.65511	0.018889	0.309689	yes	down	15.28	29.23	17.71	16.61	22.04	23.52	22.67	31.14	34.31	20.74	25.0483
gene-LOC107051614	LOC107051614	uncharacterized LOC107051614	2.353	1.23463	0.0211928	0.321606	yes	up	0.02	0.01	0.01	0.03	0.05	0.04	0.04	0.05	0.07	0.0133333	0.0466667
gene-LOC107051650	LOC107051650	uncharacterized LOC107051650	9.841	3.29879	0.0361459	0.380838	yes	up	0	0	0	0.01	0	0.03	0.05	0.03	0.06	0	0.03
gene-LOC107051651	LOC107051651	uncharacterized LOC107051651, transcript variant X2	51.095	5.6751	0.00234657	0.136549	yes	up	0	0	0	0.01	0	0.07	0.43	0.03	0.11	0	0.108333
gene-LOC107051677	LOC107051677	uncharacterized LOC107051677	0.644	-0.635548	0.0433275	0.402956	yes	down	3.75	4.87	6.14	4.31	3.86	9.89	6.07	4.17	7.36	4.92	5.94333
gene-LOC107051700	LOC107051700	uncharacterized LOC107051700, transcript variant X1	3.515	1.8137	0.000922944	0.0773543	yes	up	2.17	0.82	0.9	4.61	1.55	10.69	12.78	3.29	11.54	1.29667	7.41
gene-LOC107051724	LOC107051724	uncharacterized LOC107051724, transcript variant X1	20.724	4.37326	0.000728133	0.0685194	yes	up	0	0.01	0	0.02	0.01	0.14	0.23	0.02	0.3	0.00333333	0.12
gene-LOC107051752	LOC107051752	uncharacterized LOC107051752, transcript variant X2	9.034	3.17541	0.00987709	0.238958	yes	up	0	0	0	0.02	0.03	0.02	0.02	0.01	0.03	0	0.0216667
gene-LOC107051845	LOC107051845	uncharacterized LOC107051845, transcript variant X7	5.397	2.4322	0.000536058	0.0590371	yes	up	0.19	0.16	0.44	1.29	1.48	3.41	0.2	3.58	1.41	0.263333	1.895
gene-LOC107051857	LOC107051857	translation initiation factor IF-2-like	1.599	0.677603	0.0455909	0.409491	yes	up	6.38	8.08	8.38	9.48	10.09	31.92	31.08	15.68	31.04	7.61333	21.5483
gene-LOC107051858	LOC107051858	uncharacterized LOC107051858	4.005	2.00167	0.000307133	0.04308	yes	up	0.11	0.13	0.12	0.44	0.55	0.99	0.8	0.25	2.1	0.12	0.855
gene-LOC107051868	LOC107051868	uncharacterized LOC107051868	3.096	1.63028	6.09e-05	0.0159062	yes	up	0.09	0.11	0.2	0.43	0.45	0.76	1.17	0.46	1.65	0.133333	0.82
gene-LOC107051905	LOC107051905	-	7.538	2.91417	0.00261953	0.14476	yes	up	0.21	0.14	0.12	0.83	2.09	0.21	1.25	1.04	10.47	0.156667	2.64833
gene-LOC107051906	LOC107051906	uncharacterized LOC107051906, transcript variant X4	1.964	0.973919	0.0294513	0.357057	yes	up	0.2	0.05	0.19	0.32	0.59	0.58	0.53	0.46	1.21	0.146667	0.615
gene-LOC107051908	LOC107051908	uncharacterized LOC107051908	13.676	3.77355	0.0135593	1	yes	up	0	0	0	0.02	0.05	0.05	0.04	0.02	0.14	0	0.0533333
gene-LOC107052000	LOC107052000	uncharacterized LOC107052000, transcript variant X8	4.074	2.0265	7.39e-06	0.00640495	yes	up	0.04	0.04	0.07	0.12	0.46	0.35	0.47	0.34	0.56	0.05	0.383333
gene-LOC107052014	LOC107052014	uncharacterized LOC107052014	2.219	1.15004	0.0322946	0.367981	yes	up	0.31	0.07	0.16	0.43	0.75	0.57	0.67	0.49	2.23	0.18	0.856667
gene-LOC107052100	LOC107052100	uncharacterized LOC107052100, transcript variant X6	1.956	0.968243	0.0199794	0.317051	yes	up	0.42	0.42	0.86	0.51	1.24	2.82	3.1	1.52	3.52	0.566667	2.11833
gene-LOC107052101	LOC107052101	uncharacterized LOC107052101, transcript variant X2	3.133	1.64742	0.0121395	0.25686	yes	up	0.13	0.16	0.08	0.29	0.42	0.37	1.52	0.31	0.71	0.123333	0.603333
gene-LOC107052240	LOC107052240	uncharacterized LOC107052240, transcript variant X8	2.46	1.29837	0.0436759	0.403371	yes	up	0.18	0.07	0.04	0.21	0.17	0.55	0.72	0.21	1.36	0.0966667	0.536667
gene-LOC107052241	LOC107052241	uncharacterized LOC107052241, transcript variant X1	15.601	3.96359	0.000365418	0.0466489	yes	up	0	0.01	0	0.03	0.01	0.08	0.13	0.04	0.22	0.00333333	0.085
gene-LOC107052278	LOC107052278	-	5.672	2.50388	0.0154057	0.286345	yes	up	0.04	0.02	0.03	0.11	0.57	0.24	0.04	0.24	0.48	0.03	0.28
gene-LOC107052279	LOC107052279	uncharacterized LOC107052279	0.493	-1.02146	0.0169041	0.296931	yes	down	2.94	3.98	6.74	2.43	3.22	2.34	2.85	1.75	2.85	4.55333	2.57333
gene-LOC107052306	LOC107052306	uncharacterized LOC107052306	2.699	1.43226	0.0169564	0.296931	yes	up	0.34	0.08	0.28	0.43	1.24	0.54	0.81	1.1	3.8	0.233333	1.32
gene-LOC107052349	LOC107052349	uncharacterized LOC107052349, transcript variant X4	109.153	6.77021	0.000361996	0.0465852	yes	up	0	0	0	0.04	0	0.19	0.42	0.1	3.85	0	0.766667
gene-LOC107052389	LOC107052389	small EDRK-rich factor 1-like	0.615	-0.701078	0.000537743	0.0590371	yes	down	254.54	274.3	304.63	310.92	262.56	290.29	374.73	253.93	427.58	277.823	320.002
gene-LOC107052573	LOC107052573	uncharacterized LOC107052573, transcript variant X2	0.219	-2.19317	5.66e-06	0.00582411	yes	down	0.4	0.81	0.76	0.25	0.17	0.24	0.26	0.09	0.68	0.656667	0.281667
gene-LOC107052653	LOC107052653	uncharacterized LOC107052653, transcript variant X7	2.159	1.11027	0.0387045	0.384779	yes	up	0.15	0.07	0.13	0.18	0.37	0.23	0.36	0.91	0.86	0.116667	0.485
gene-LOC107052824	LOC107052824	uncharacterized LOC107052824, transcript variant X2	2.341	1.22694	0.0467305	0.413077	yes	up	0.14	0.02	0.11	0.19	0.53	0.34	0.29	0.22	0.94	0.09	0.418333
gene-LOC107052840	LOC107052840	collagen alpha-1(I) chain-like, transcript variant X1	2.704	1.43509	0.0330749	0.37259	yes	up	0.19	0.07	0.32	1.25	2.43	1.04	1.05	1.63	1.07	0.193333	1.41167
gene-LOC107052867	LOC107052867	uncharacterized LOC107052867, transcript variant X2	2.192	1.13217	0.0167251	0.296787	yes	up	0.11	0.04	0.13	0.23	0.35	0.34	0.38	0.27	0.56	0.0933333	0.355
gene-LOC107052894	LOC107052894	uncharacterized LOC107052894, transcript variant X2	0.353	-1.50049	0.0372243	0.381695	yes	down	0.35	0.15	0.33	0.19	0.15	0.05	0.15	0.29	0.27	0.276667	0.183333
gene-LOC107052916	LOC107052916	uncharacterized LOC107052916	7.173	2.84263	0.0179159	0.302345	yes	up	0.22	0	0.45	0.45	0.88	1.5	0.18	1.07	8.59	0.223333	2.11167
gene-LOC107052917	LOC107052917	uncharacterized LOC107052917, transcript variant X1	51.006	5.67259	0.00485156	0.17946	yes	up	0	0	0	0	0.02	2.96	0.13	0.28	3.17	0	1.09333
gene-LOC107052931	LOC107052931	uncharacterized LOC107052931	1.801	0.84885	0.0147545	0.280987	yes	up	0.69	0.48	1.6	1.47	1.43	1.56	2.76	1.11	4.27	0.923333	2.1
gene-LOC107052934	LOC107052934	uncharacterized LOC107052934, transcript variant X10	2.446	1.29028	0.0121484	0.25686	yes	up	0.04	0.02	0.01	0.05	0.11	0.14	0.1	0.1	0.19	0.0233333	0.115
gene-LOC107052990	LOC107052990	uncharacterized LOC107052990	19.362	4.27518	0.0279077	1	yes	up	0	0	0	0.02	0.18	0.06	0	0.36	0.04	0	0.11
gene-LOC107053008	LOC107053008	uncharacterized LOC107053008	2.208	1.14266	0.0211171	0.321341	yes	up	1.25	0.69	1.41	1.72	1.62	5.38	13.68	3.51	9.58	1.11667	5.915
gene-LOC107053026	LOC107053026	uncharacterized LOC107053026	0.316	-1.66131	0.0252475	0.345329	yes	down	1.06	3.23	7.06	0.41	0.98	4.09	5.16	1.58	0.79	3.78333	2.16833
gene-LOC107053136	LOC107053136	uncharacterized LOC107053136, transcript variant X1	6.616	2.72598	0.0323668	0.368114	yes	up	0	0.04	0.1	0.06	0.07	0.29	1.46	0.1	1.8	0.0466667	0.63
gene-LOC107053182	LOC107053182	uncharacterized LOC107053182, transcript variant X1	2.331	1.22115	0.0241774	0.339721	yes	up	0.47	0.14	0.19	0.56	1.11	1.21	0.66	0.91	3.34	0.266667	1.29833
gene-LOC107053262	LOC107053262	uncharacterized LOC107053262	6.129	2.61566	0.0461383	0.411595	yes	up	0.01	0	0.01	0.23	0.03	0.03	0.14	0	0.02	0.00666667	0.075
gene-LOC107053348	LOC107053348	uncharacterized LOC107053348, transcript variant X2	14.157	3.82347	0.00362658	0.162222	yes	up	0	0.03	0.03	0.1	0.3	0.64	1.12	0.11	0.99	0.02	0.543333
gene-LOC107053374	LOC107053374	uncharacterized LOC107053374, transcript variant X3	6.567	2.71518	6.07e-06	0.00588483	yes	up	0.01	0.01	0.01	0.06	0.08	0.1	0.05	0.15	0.34	0.01	0.13
gene-LOC107053375	LOC107053375	uncharacterized LOC107053375, transcript variant X5	1.746	0.803845	0.0387542	0.384779	yes	up	0.3	0.48	0.2	0.53	1.13	0.9	1.24	0.68	1.91	0.326667	1.065
gene-LOC107053392	LOC107053392	uncharacterized LOC107053392, transcript variant X1	13.724	3.77863	0.0422818	1	yes	up	0	0	0	0.06	0.08	0	0.01	0.02	0.12	0	0.0483333
gene-LOC107053441	LOC107053441	uncharacterized LOC107053441, transcript variant X1	17.819	4.15533	0.0126643	0.261794	yes	up	0	0	0.07	0	1.23	5.02	1.39	0.56	1.27	0.0233333	1.57833
gene-LOC107053513	LOC107053513	uncharacterized LOC107053513	10.506	3.3932	0.0468198	0.413077	yes	up	0	0.02	0	0.03	0.03	0.63	0.22	0.03	0.15	0.00666667	0.181667
gene-LOC107053523	LOC107053523	uncharacterized LOC107053523, transcript variant X1	1.841	0.880564	0.0214772	0.323888	yes	up	1.06	0.72	0.34	1.07	1.78	1.65	3.25	2.33	4.22	0.706667	2.38333
gene-LOC107053537	LOC107053537	uncharacterized LOC107053537, transcript variant X5	3.521	1.81583	0.00312773	0.153877	yes	up	0.26	0.1	0.07	0.28	0.85	0.64	1.46	0.56	2.5	0.143333	1.04833
gene-LOC107053548	LOC107053548	translation initiation factor IF-2-like	2.473	1.30601	0.0222582	0.328503	yes	up	0.06	0.07	0.05	0.19	0.35	0.15	0.19	0.24	0.63	0.06	0.291667
gene-LOC107053553	LOC107053553	uncharacterized LOC107053553, transcript variant X1	4.615	2.20646	0.000930733	0.0774021	yes	up	0.08	0.08	0.05	0.17	0.28	0.77	1.01	0.23	1.99	0.07	0.741667
gene-LOC107053584	LOC107053584	uncharacterized LOC107053584	16.154	4.01382	0.0125672	1	yes	up	0	0	0	0.04	0.09	0.07	0.05	0.02	0.31	0	0.0966667
gene-LOC107053667	LOC107053667	uncharacterized LOC107053667, transcript variant X1	8.586	3.10195	0.00346707	0.158533	yes	up	0.01	0.04	0.03	0.09	0.06	0.06	0.69	0.2	1.53	0.0266667	0.438333
gene-LOC107053688	LOC107053688	uncharacterized LOC107053688, transcript variant X1	4.977	2.31517	0.0346741	0.37633	yes	up	0.5	0	0.33	0.39	0.1	8.04	2.79	0.82	5.8	0.276667	2.99
gene-LOC107053692	LOC107053692	uncharacterized LOC107053692, transcript variant X1	31.644	4.98387	0.0094164	0.234953	yes	up	0	0	0	0.04	0	1.44	0.08	0.42	0.28	0	0.376667
gene-LOC107053719	LOC107053719	uncharacterized LOC107053719, transcript variant X7	7.96	2.99272	0.00564482	0.189618	yes	up	0.01	0	0	0.05	0.05	0.04	0.18	0.04	0.39	0.00333333	0.125
gene-LOC107053784	LOC107053784	uncharacterized LOC107053784, transcript variant X1	5.165	2.36885	0.00555964	0.188	yes	up	0.02	0.02	0.04	0.21	0.11	0.17	0.28	0.16	0.59	0.0266667	0.253333
gene-LOC107053787	LOC107053787	uncharacterized LOC107053787	6.377	2.67277	0.00434238	0.170263	yes	up	0.01	0.02	0.01	0.08	0.04	0.18	0.31	0.06	0.33	0.0133333	0.166667
gene-LOC107053791	LOC107053791	uncharacterized LOC107053791, transcript variant X1	4.045	2.01628	0.00380074	0.164821	yes	up	0.43	0.48	0.42	0.58	1.88	1.02	2.17	4.47	13.72	0.443333	3.97333
gene-LOC107053851	LOC107053851	uncharacterized LOC107053851, transcript variant X1	9.163	3.19579	0.0035151	0.159467	yes	up	0.01	0.01	0.01	0.14	0.03	0.21	0.21	0.13	0.67	0.01	0.231667
gene-LOC107053888	LOC107053888	uncharacterized LOC107053888, transcript variant X5	3.257	1.70369	0.00713735	0.212402	yes	up	0	0.03	0.1	0.13	0.43	0.27	0.34	0.25	0.51	0.0433333	0.321667
gene-LOC107053889	LOC107053889	uncharacterized LOC107053889, transcript variant X2	2.575	1.36481	0.00348489	0.158533	yes	up	0.46	1.52	4.73	3.09	3.99	8.95	9.64	5.34	6.76	2.23667	6.295
gene-LOC107053897	LOC107053897	uncharacterized LOC107053897	11.828	3.56415	0.0272424	0.353768	yes	up	0	0	0.05	0.07	1.18	0.2	0.26	0.13	0.89	0.0166667	0.455
gene-LOC107053991	LOC107053991	uncharacterized LOC107053991	0.458	-1.12575	0.0324258	0.368114	yes	down	0.29	0.36	0.2	0.26	0.12	0.22	0.14	0.22	0.59	0.283333	0.258333
gene-LOC107053999	LOC107053999	uncharacterized LOC107053999, transcript variant X1	0.211	-2.24255	0.0444225	0.40529	yes	down	0.14	0.02	0.05	0.04	0.06	0.02	0.01	0.02	0	0.07	0.025
gene-LOC107054014	LOC107054014	uncharacterized LOC107054014	4.081	2.02908	0.0206544	0.317976	yes	up	0.02	0.07	0.02	0.13	0.1	0.09	0.24	0.16	1.54	0.0366667	0.376667
gene-LOC107054080	LOC107054080	uncharacterized LOC107054080	1.904	0.92893	0.02849	0.354353	yes	up	0.21	0.21	0.34	0.54	0.74	1.2	0.81	0.79	1.52	0.253333	0.933333
gene-LOC107054090	LOC107054090	uncharacterized LOC107054090, transcript variant X1	1.903	0.928502	0.0383098	0.384626	yes	up	0.11	0.14	0.15	0.23	0.5	0.33	0.3	0.36	1.4	0.133333	0.52
gene-LOC107054105	LOC107054105	uncharacterized LOC107054105	11.99	3.58378	0.0483155	1	yes	up	0	0	0	0.04	0.04	0	0.05	0.1	0.03	0	0.0433333
gene-LOC107054120	LOC107054120	uncharacterized LOC107054120, transcript variant X21	6.821	2.76999	2.31e-05	0.00967535	yes	up	0.3	0.09	0.19	1.82	0.57	0.8	5	2.24	7.52	0.193333	2.99167
gene-LOC107054125	LOC107054125	uncharacterized LOC107054125	2.457	1.29708	0.0134038	0.270233	yes	up	0.9	0.25	0.51	1.37	2.84	2.01	1.49	2.03	7.25	0.553333	2.83167
gene-LOC107054225	LOC107054225	uncharacterized LOC107054225, transcript variant X2	2.446	1.29036	0.00337616	0.156176	yes	up	1.15	0.36	0.82	1.85	3.59	2.7	3.37	3.13	8.88	0.776667	3.92
gene-LOC107054254	LOC107054254	uncharacterized LOC107054254, transcript variant X11	2.752	1.46043	0.00934639	0.234953	yes	up	0.18	0.11	0.3	0.57	1.68	0.88	0.36	1.04	0.82	0.196667	0.891667
gene-LOC107054294	LOC107054294	uncharacterized LOC107054294, transcript variant X1	11.746	3.55408	0.00323914	0.154258	yes	up	0.01	0.01	0.17	0.01	0.06	3.55	3.73	0.33	4.09	0.0633333	1.96167
gene-LOC107054346	LOC107054346	uncharacterized LOC107054346	38.467	5.26555	0.00156909	0.110426	yes	up	0	0	0	0.18	0.05	1.09	0.09	0.93	0.26	0	0.433333
gene-LOC107054371	LOC107054371	uncharacterized LOC107054371, transcript variant X1	0.246	-2.02326	0.01267	0.261794	yes	down	0.24	0.17	0.43	0.15	0.06	0.18	0.12	0.17	0	0.28	0.113333
gene-LOC107054413	LOC107054413	uncharacterized LOC107054413, transcript variant X3	5.059	2.33894	0.00333075	0.154946	yes	up	0.08	0.07	0.04	0.35	0.64	2.09	0.16	0.94	0.4	0.0633333	0.763333
gene-LOC107054433	LOC107054433	uncharacterized LOC107054433, transcript variant X2	2.802	1.4863	0.00641217	0.198488	yes	up	0.2	0.22	0.26	0.79	0.59	0.77	1.97	0.77	1.97	0.226667	1.14333
gene-LOC107054469	LOC107054469	protocadherin beta-15-like	5.298	2.40553	0.047595	0.416095	yes	up	0	0.02	0.01	0.01	0.12	0.05	0.18	0.12	0.05	0.01	0.0883333
gene-LOC107054507	LOC107054507	uncharacterized LOC107054507, transcript variant X3	19.519	4.2868	0.00485129	0.17946	yes	up	0	0	0	0.07	0.29	0.08	0.18	0.07	0.15	0	0.14
gene-LOC107054518	LOC107054518	uncharacterized LOC107054518	0.248	-2.01087	0.000320334	0.04308	yes	down	7.47	17.38	26.49	9.32	6.42	3.03	8	3.17	19.3	17.1133	8.20667
gene-LOC107054551	LOC107054551	uncharacterized LOC107054551, transcript variant X2	4.562	2.18964	0.00331084	0.154946	yes	up	0.05	0.11	0.21	0.48	0.2	1.08	0.57	0.34	3.44	0.123333	1.01833
gene-LOC107054591	LOC107054591	uncharacterized LOC107054591	4.385	2.13251	0.0117869	0.25686	yes	up	0.06	0.05	0.23	0.18	2.02	0.49	0.29	0.93	1.2	0.113333	0.851667
gene-LOC107054601	LOC107054601	uncharacterized LOC107054601, transcript variant X1	3.258	1.7039	0.00355822	0.160539	yes	up	0.04	0.03	0.05	0.14	0.18	0.18	0.29	0.08	0.92	0.04	0.298333
gene-LOC107054633	LOC107054633	uncharacterized LOC107054633, transcript variant X1	6.57	2.7158	0.000125924	0.0256014	yes	up	0.01	0.04	0.07	0.36	0.44	0.91	0.09	0.51	0.36	0.04	0.445
gene-LOC107054727	LOC107054727	uncharacterized LOC107054727, transcript variant X1	0.392	-1.34931	0.034514	0.37633	yes	down	0.14	0.19	0.41	0.1	0.2	0.17	0.12	0.29	0.15	0.246667	0.171667
gene-LOC107054925	LOC107054925	uncharacterized LOC107054925, transcript variant X2	2.398	1.26163	0.0377719	0.383048	yes	up	0.43	0.26	0.35	0.91	0.16	2.89	2.1	0.56	3.47	0.346667	1.68167
gene-LOC107055020	LOC107055020	uncharacterized LOC107055020, transcript variant X1	6.274	2.64936	0.0460246	0.411508	yes	up	0.01	0	0.01	0	0.01	0.07	0.12	0.03	0.26	0.00666667	0.0816667
gene-LOC107055062	LOC107055062	uncharacterized LOC107055062, transcript variant X1	7.618	2.92948	0.0285761	0.354353	yes	up	0	0.01	0.02	0.06	0.11	0	0.37	0.14	0.15	0.01	0.138333
gene-LOC107055072	LOC107055072	uncharacterized LOC107055072, transcript variant X10	2.456	1.29657	0.00315706	0.153877	yes	up	1.28	1.27	1.2	1.82	3.08	9.12	9.31	3.35	10.54	1.25	6.20333
gene-LOC107055083	LOC107055083	uncharacterized LOC107055083	3.701	1.88803	0.0233945	0.334599	yes	up	0.09	0.02	0.01	0.11	0.19	0.31	0.3	0.14	0.73	0.04	0.296667
gene-LOC107055141	LOC107055141	uncharacterized LOC107055141, transcript variant X1	33.907	5.0835	0.00241368	0.139023	yes	up	0	0	0	0.14	0.2	0.05	0.8	0	0.47	0	0.276667
gene-LOC107055191	LOC107055191	uncharacterized LOC107055191	4.223	2.0781	0.00590595	0.192849	yes	up	0.05	0	0.01	0.08	0.1	0.13	0.24	0.13	0.31	0.02	0.165
gene-LOC107055194	LOC107055194	uncharacterized LOC107055194	1.994	0.995817	0.0083628	0.225713	yes	up	2.71	2.29	2.37	3.67	8.78	11.18	15.31	3.78	20.16	2.45667	10.48
gene-LOC107055293	LOC107055293	SKI/DACH domain-containing protein 1-like, transcript variant X1	2.238	1.16199	0.00685224	0.207431	yes	up	1.61	3.45	5.74	6.3	13.43	17.43	10.76	9.09	38.58	3.6	15.9317
gene-LOC107055315	LOC107055315	uncharacterized LOC107055315, transcript variant X1	18.765	4.22996	0.00127444	0.0985327	yes	up	0	0.02	0	0.04	0.11	0.28	0.16	0.24	0.98	0.00666667	0.301667
gene-LOC107055327	LOC107055327	potassium voltage-gated channel subfamily V member 2-like	3.577	1.83858	0.0017398	0.117744	yes	up	0.17	0.08	0.15	0.48	0.66	0.71	0.97	0.43	2.63	0.133333	0.98
gene-LOC107055485	LOC107055485	60S ribosomal protein L17-like	6.695	2.74304	0.00148178	0.107002	yes	up	1.52	1.38	2.06	1.14	3.73	6.95	8.39	4.23	31.8	1.65333	9.37333
gene-LOC107055505	LOC107055505	ranBP2-like and GRIP domain-containing protein 4, transcript variant X1	3.452	1.78737	0.0256631	0.345849	yes	up	0.09	0.09	0.02	0.2	0.1	1.51	2.43	1.94	0.89	0.0666667	1.17833
gene-LOC107055508	LOC107055508	uncharacterized LOC107055508, transcript variant X1	14.12	3.81967	0.00486027	0.17946	yes	up	0.05	0	0	0.16	0.41	0.27	0.34	0.42	0.9	0.0166667	0.416667
gene-LOC107055509	LOC107055509	uncharacterized LOC107055509, transcript variant X1	12.995	3.69988	0.0458526	1	yes	up	0	0	0	0.12	0.05	0.04	0	0.06	0.3	0	0.095
gene-LOC107055549	LOC107055549	uncharacterized LOC107055549	2.809	1.48991	0.0353502	0.378278	yes	up	0.07	0	0.09	0.19	0.29	0.19	0.31	0.19	0.57	0.0533333	0.29
gene-LOC107055605	LOC107055605	ranBP2-like and GRIP domain-containing protein 4, transcript variant X2	12.143	3.60208	0.000119257	0.0248789	yes	up	0.02	0	0.04	0.08	0.13	0.52	0.67	0.74	0.63	0.02	0.461667
gene-LOC107057173	LOC107057173	endogenous retrovirus group K member 8 Gag polyprotein-like, transcript variant X1	17.005	4.08792	2.06e-07	0.000424388	yes	up	0.11	0.1	0.25	6.09	4.79	5.18	5.63	1.41	1.75	0.153333	4.14167
gene-LOC107057283	LOC107057283	uncharacterized LOC107057283, transcript variant X2	19.329	4.2727	0.0353957	1	yes	up	0	0	0	0	0.27	0.16	0	0.08	0.25	0	0.126667
gene-LOC107057413	LOC107057413	collagen alpha-1(I) chain-like, transcript variant X1	2.713	1.4399	3.31e-05	0.0113595	yes	up	1.27	1.12	1.23	3.22	4.23	6.53	5.19	4.92	13.41	1.20667	6.25
gene-LOC107057415	LOC107057415	uncharacterized LOC107057415, transcript variant X4	1.563	0.644349	0.0365477	0.381695	yes	up	4.1	2.98	3.6	7.31	6.54	5.7	13.03	7.73	20.9	3.56	10.2017
gene-LOC107057545	LOC107057545	uncharacterized LOC107057545, transcript variant X1	3.963	1.98666	0.00506206	0.182139	yes	up	1.03	1.12	0.58	7.79	2.41	20.31	8.79	4.4	14.48	0.91	9.69667
gene-LOC110224122	LOC110224122	NK2 homeobox 3	35.75	5.15986	0.0103352	0.24349	yes	up	0	0	0.42	0	0	11.3	60.65	2.44	6.41	0.14	13.4667
gene-LOC112529969	LOC112529969	Ig kappa chain V-III region PC 4050-like	13.028	3.70352	0.0307494	1	yes	up	0	0	0	0.18	0.17	0.05	0.03	0.05	0.05	0	0.0883333
gene-LOC112529989	LOC112529989	uncharacterized LOC112529989, transcript variant X1	77.156	6.26971	5.67e-05	0.0150815	yes	up	0	0	0	0.11	0.04	0.57	0.03	0.43	0.89	0	0.345
gene-LOC112529991	LOC112529991	uncharacterized LOC112529991, transcript variant X3	3.942	1.97889	0.0128544	0.264607	yes	up	0.05	0.02	0.05	0.02	0.17	0.45	0.81	0.19	0.48	0.04	0.353333
gene-LOC112530121	LOC112530121	uncharacterized LOC112530121, transcript variant X1	1.872	0.904694	0.0175246	0.299684	yes	up	0.65	0.49	0.41	1.16	1.45	1.6	2.49	2.27	4.07	0.516667	2.17333
gene-LOC112530123	LOC112530123	uncharacterized LOC112530123, transcript variant X1	2.259	1.17581	0.0418757	0.397068	yes	up	0.16	1.12	0.71	4.1	1.8	3.34	5.66	1.82	4.06	0.663333	3.46333
gene-LOC112530253	LOC112530253	uncharacterized LOC112530253	3.484	1.8009	0.0392529	0.386382	yes	up	0.05	0.02	0.06	0.18	0.16	0.58	0.25	0.1	0.5	0.0433333	0.295
gene-LOC112530287	LOC112530287	mothers against decapentaplegic homolog 6-like	0.049	-4.34222	0.00458377	0.17389	yes	down	0.17	0.2	0.13	0	0	0	0	0.08	0	0.166667	0.0133333
gene-LOC112530356	LOC112530356	uncharacterized LOC112530356, transcript variant X1	2.496	1.31934	0.0201593	0.317703	yes	up	0.34	0.47	0.73	1.54	1.5	1.62	2.24	1.83	6.96	0.513333	2.615
gene-LOC112530451	LOC112530451	uncharacterized LOC112530451	0.03	-5.04601	0.00783165	1	yes	down	0.17	0.38	0.29	0	0	0	0	0	0	0.28	0
gene-LOC112530487	LOC112530487	uncharacterized LOC112530487, transcript variant X1	2.188	1.12976	0.0237873	0.336818	yes	up	4.61	3.08	6.76	8.31	15.97	12.78	30.28	11.23	67.37	4.81667	24.3233
gene-LOC112530505	LOC112530505	translation initiation factor IF-2-like	12.028	3.58833	0.00520933	0.182139	yes	up	0.02	0	0.01	0.19	0.02	0.4	0.48	0.16	0.32	0.01	0.261667
gene-LOC112530512	LOC112530512	uncharacterized LOC112530512	4.612	2.2055	0.00801599	0.221118	yes	up	0.03	0.04	0	0.15	0.06	0.25	0.14	0.23	0.44	0.0233333	0.211667
gene-LOC112530592	LOC112530592	uncharacterized LOC112530592, transcript variant X1	4.843	2.27605	0.00639554	0.198346	yes	up	0.03	0.01	0.04	0.04	0.13	0.25	0.38	0.18	0.49	0.0266667	0.245
gene-LOC112530748	LOC112530748	uncharacterized LOC112530748, transcript variant X6	2.286	1.19256	0.0405352	0.390371	yes	up	0.33	0.14	0.33	0.55	0.9	0.52	2.07	0.66	2.72	0.266667	1.23667
gene-LOC112530933	LOC112530933	uncharacterized LOC112530933	3.014	1.59148	0.0352019	0.37815	yes	up	0.83	0.3	0.88	0.52	2.92	2.79	9.18	1.16	9.96	0.67	4.42167
gene-LOC112531119	LOC112531119	platelet glycoprotein VI-like, transcript variant X1	15.399	3.94477	0.00637872	0.198346	yes	up	0	0.04	0	0.32	0.1	0.48	0.11	0.72	0.42	0.0133333	0.358333
gene-LOC112531236	LOC112531236	uncharacterized LOC112531236, transcript variant X1	1.894	0.921367	0.0227016	0.331702	yes	up	0.28	0.18	0.17	0.58	0.7	0.56	0.75	0.69	1.18	0.21	0.743333
gene-LOC112531259	LOC112531259	uncharacterized LOC112531259, transcript variant X1	2.521	1.33393	0.0420892	0.39789	yes	up	0.64	0.11	0.76	0.65	2.96	2.64	4.86	1.65	10.9	0.503333	3.94333
gene-LOC112531297	LOC112531297	uncharacterized LOC112531297, transcript variant X1	6.295	2.65431	6.97e-08	0.000220112	yes	up	1.45	4.21	2.63	13.02	10.85	52.24	55.52	16.16	51.14	2.76333	33.155
gene-LOC112531347	LOC112531347	microfibril-associated glycoprotein 4-like, transcript variant X1	0.332	-1.5886	0.0012622	0.0980622	yes	down	9.45	20.97	29.86	5.68	14.07	8.82	10.65	24.15	11.6	20.0933	12.495
gene-LOC112531365	LOC112531365	ribonuclease Y-like, transcript variant X1	5.097	2.34963	0.0499321	0.422121	yes	up	0.21	0	0.09	0.74	0.33	2.41	2.97	0.09	0.39	0.1	1.155
gene-LOC112531367	LOC112531367	apical junction molecule-like, transcript variant X1	19.411	4.27881	0.0411962	1	yes	up	0	0	0	0.61	0	1.1	0.21	0.35	0	0	0.378333
gene-LOC112531388	LOC112531388	uncharacterized LOC112531388, transcript variant X1	4.792	2.26062	0.00183325	0.118893	yes	up	0.33	0.11	0.06	2.84	1.07	0.77	1.32	0.88	0.81	0.166667	1.28167
gene-LOC112531397	LOC112531397	trichohyalin-like, transcript variant X2	36.122	5.17482	0.000321399	0.04308	yes	up	0	0.21	0	0.7	0.29	2.93	5.08	0.47	0.58	0.07	1.675
gene-LOC112531409	LOC112531409	apical junction molecule-like	17.806	4.15426	0.0262873	1	yes	up	0	0	0	0.12	0.08	1.01	0.56	0.35	0	0	0.353333
gene-LOC112531412	LOC112531412	uncharacterized LOC112531412, transcript variant X6	5.585	2.48143	0.00797683	0.22066	yes	up	0.59	0.07	0	4.18	1.11	1.76	2.86	1.4	2.02	0.22	2.22167
gene-LOC112531415	LOC112531415	uncharacterized LOC112531415, transcript variant X2	54.783	5.77565	1.36e-05	0.00732341	yes	up	0.03	0	0	0.49	0.74	0.7	0.97	0.99	0.22	0.01	0.685
gene-LOC112531416	LOC112531416	uncharacterized LOC112531416, transcript variant X1	20.549	4.36101	1.43e-10	7.85e-07	yes	up	0.12	0.06	0.03	1.88	2.7	3.27	2.98	3.02	1.01	0.07	2.47667
gene-LOC112531419	LOC112531419	uncharacterized LOC112531419, transcript variant X1	20.411	4.35127	0.00484166	0.17946	yes	up	0	0.03	0	0.11	0.09	0.42	0.07	0.64	0.11	0.01	0.24
gene-LOC112531561	LOC112531561	uncharacterized LOC112531561	14.96	3.90301	0.00947288	0.235944	yes	up	0.01	0	0	0.07	0.02	0.08	0.14	0.07	0.5	0.00333333	0.146667
gene-LOC112531567	LOC112531567	uncharacterized LOC112531567	11.512	3.52502	0.0310142	1	yes	up	0	0	0	0.04	0.02	0.19	0.04	0.07	0.09	0	0.075
gene-LOC112531576	LOC112531576	translation initiation factor IF-2-like	2.299	1.20121	0.00898924	0.230225	yes	up	0.04	0.04	0.06	0.1	0.2	0.17	0.17	0.22	0.35	0.0466667	0.201667
gene-LOC112531580	LOC112531580	uncharacterized LOC112531580, transcript variant X1	2.968	1.56936	0.039889	0.38709	yes	up	0.03	0.04	0.32	0.45	0.36	1.24	0.74	0.05	0.86	0.13	0.616667
gene-LOC112531701	LOC112531701	uncharacterized LOC112531701, transcript variant X1	4.537	2.1816	0.0370143	0.381695	yes	up	0.02	0	0.84	0.61	1.15	1.49	5.67	0.09	5.02	0.286667	2.33833
gene-LOC112531831	LOC112531831	uncharacterized LOC112531831	6.506	2.7018	0.0340253	0.37633	yes	up	0.01	0	0.01	0.01	0.06	0.14	0.08	0.07	0.16	0.00666667	0.0866667
gene-LOC112531854	LOC112531854	uncharacterized LOC112531854, transcript variant X1	2.487	1.31461	0.00964794	0.236804	yes	up	0.08	0.03	0.03	0.22	0.22	0.32	0.27	0.17	0.53	0.0466667	0.288333
gene-LOC112531926	LOC112531926	uncharacterized LOC112531926	14.365	3.84448	0.00601191	0.194507	yes	up	0	0	0	0.05	0.01	0.05	0.06	0.02	0.12	0	0.0516667
gene-LOC112531945	LOC112531945	uncharacterized LOC112531945, transcript variant X1	0.382	-1.3887	0.0288842	0.354586	yes	down	1.62	13.14	0.87	0.92	2.37	0.66	1.47	1.37	4.54	5.21	1.88833
gene-LOC112531958	LOC112531958	uncharacterized LOC112531958, transcript variant X1	18.069	4.17541	0.0487021	1	yes	up	0	0	0	0.06	0.07	0	0.23	0.04	0	0	0.0666667
gene-LOC112531962	LOC112531962	uncharacterized LOC112531962, transcript variant X1	2.922	1.54711	0.0258698	0.346011	yes	up	0.1	0.02	0.26	0.85	0.79	0.39	0.48	0.48	0.85	0.126667	0.64
gene-LOC112531980	LOC112531980	5S ribosomal RNA	25.467	4.67055	0.0100986	0.24137	yes	up	0	0	0	0	318.87	139.75	1005.48	538.88	119.18	0	353.693
gene-LOC112532060	LOC112532060	uncharacterized LOC112532060	2.685	1.42485	0.00939492	0.234953	yes	up	0.25	0.41	0.51	1.26	1.74	0.82	1.47	0.82	4.35	0.39	1.74333
gene-LOC112532092	LOC112532092	uncharacterized LOC112532092	0.594	-0.751786	0.0072657	0.213952	yes	down	4.01	3.53	7.21	4.62	4.32	5.32	6.72	3.92	7.95	4.91667	5.475
gene-LOC112532094	LOC112532094	uncharacterized LOC112532094, transcript variant X1	0.412	-1.27977	0.0166762	0.29625	yes	down	0.09	0.21	0.25	0.08	0.08	0.23	0.16	0.16	0.09	0.183333	0.133333
gene-LOC112532140	LOC112532140	uncharacterized LOC112532140	4.132	2.0469	0.0255991	0.345849	yes	up	6.31	1.45	2.08	3.86	3.03	67.96	43.35	2.95	68.25	3.28	31.5667
gene-LOC112532341	LOC112532341	uncharacterized LOC112532341, transcript variant X1	13.002	3.70067	0.02392	0.33706	yes	up	0	0	0	0.05	0.07	0.02	0	0.03	0.05	0	0.0366667
gene-LOC112532404	LOC112532404	uncharacterized LOC112532404	6.307	2.65685	0.000408365	0.0501023	yes	up	0.02	0.01	0.02	0.08	0.1	0.25	0.14	0.12	0.27	0.0166667	0.16
gene-LOC112532411	LOC112532411	uncharacterized LOC112532411, transcript variant X3	6.256	2.64515	0.0030807	0.153873	yes	up	0.05	0.01	0.03	0.21	0.41	0.14	0.07	0.14	1.38	0.03	0.391667
gene-LOC112532597	LOC112532597	small nucleolar RNA SNORD97	2.943	1.55752	0.0463335	0.411998	yes	up	154.81	8.52	99.59	354.09	180.7	249.32	489.24	344.2	2224.88	87.64	640.405
gene-LOC112532663	LOC112532663	uncharacterized LOC112532663, transcript variant X1	1.961	0.971395	0.0223275	0.329176	yes	up	1.93	1.5	0.83	2.65	4.64	7.6	7.54	5.91	9.68	1.42	6.33667
gene-LOC112532709	LOC112532709	uncharacterized LOC112532709	18.675	4.22305	0.0202536	0.317976	yes	up	0	0	0.01	0	0.24	0.35	0.03	0.21	0.01	0.00333333	0.14
gene-LOC112532811	LOC112532811	uncharacterized LOC112532811	9.378	3.22931	0.0253537	0.345713	yes	up	0.04	0	0.03	0.04	0.13	0.2	0.54	0.16	1.97	0.0233333	0.506667
gene-LOC112532813	LOC112532813	uncharacterized LOC112532813, transcript variant X7	7.604	2.92677	0.00648924	0.20012	yes	up	0.03	0	0.01	0.05	0.07	0.07	0.63	0.11	0.18	0.0133333	0.185
gene-LOC112532894	LOC112532894	uncharacterized LOC112532894, transcript variant X1	2.835	1.50323	0.0348486	0.376465	yes	up	0.15	0.03	0.06	0.14	0.37	0.3	0.32	0.32	1.54	0.08	0.498333
gene-LOC112533026	LOC112533026	uncharacterized LOC112533026, transcript variant X1	0.131	-2.93158	0.00915566	0.232678	yes	down	1.45	0.03	0.32	0.17	0.19	0	0.21	0.25	0.07	0.6	0.148333
gene-LOC112533223	LOC112533223	uncharacterized LOC112533223, transcript variant X1	3.281	1.71393	0.01029	0.242838	yes	up	0.01	0.01	0.07	0.12	0.12	0.2	0.21	0.14	0.33	0.03	0.186667
gene-LOC112533329	LOC112533329	uncharacterized LOC112533329	5.389	2.43012	0.00241441	0.139023	yes	up	0.2	0.04	0.05	0.35	0.2	0.62	1.35	0.57	4.87	0.0966667	1.32667
gene-LOC112533354	LOC112533354	maestro heat-like repeat-containing protein family member 7, transcript variant X3	1.772	0.825181	0.0113164	0.253205	yes	up	4.45	2.81	2.98	6.74	7.61	9.31	10.23	7.24	29.37	3.41333	11.75
gene-LOC112533398	LOC112533398	uncharacterized LOC112533398, transcript variant X1	3.885	1.95804	0.00707016	0.211694	yes	up	1.14	0.01	0.43	0.63	0.02	1.29	20.17	0.68	7.18	0.526667	4.995
gene-LOC112533451	LOC112533451	uncharacterized LOC112533451	3.511	1.81196	0.0089142	0.229354	yes	up	0.77	0.18	0.41	0.86	2.18	1.27	2.99	1.56	13.67	0.453333	3.755
gene-LOC112533488	LOC112533488	uncharacterized LOC112533488	4.165	2.05832	0.00737519	0.215116	yes	up	0.05	0.01	0.01	0.09	0.18	0.11	0.12	0.17	0.46	0.0233333	0.188333
gene-LOC112533503	LOC112533503	uncharacterized LOC112533503, transcript variant X2	20.922	4.38693	0.018618	0.308143	yes	up	0	0	0	0	0.01	0.09	0.11	0.02	0.22	0	0.075
gene-LOC112533535	LOC112533535	collagen alpha-1(XI) chain-like	5.082	2.34536	0.0195814	0.314593	yes	up	0.08	0.07	0	0.16	0.3	0.56	0.72	0.16	1.23	0.05	0.521667
gene-LOC112533568	LOC112533568	msx2-interacting protein-like, transcript variant X1	19.011	4.24877	0.0452054	1	yes	up	0	0	0	0	0	0.11	0.16	0.57	0.08	0	0.153333
gene-LOC121106432	LOC121106432	deleted in malignant brain tumors 1 protein-like, transcript variant X1	0.126	-2.99298	0.0084441	0.225713	yes	down	0.93	2.05	0.05	0.34	0	0.08	0.39	0.04	0.82	1.01	0.278333
gene-LOC121106438	LOC121106438	histone H3	0.41	-1.28803	0.0182861	0.306507	yes	down	3.65	16.26	10.24	7.17	7.96	5.3	10.02	8.82	4.36	10.05	7.27167
gene-LOC121106456	LOC121106456	protein MANBAL-like, transcript variant X9	1.685	0.753004	0.0108128	0.247201	yes	up	8.3	7.59	5.86	18.26	9.98	25.88	28.11	21.27	43.45	7.25	24.4917
gene-LOC121106465	LOC121106465	proline-rich protein 29-like, transcript variant X1	2.432	1.28241	0.0383759	0.384626	yes	up	14.04	9.56	16.92	22.33	9.76	94.21	138.06	28.01	128.55	13.5067	70.1533
gene-LOC121106477	LOC121106477	cadherin-related family member 4-like	2.635	1.39804	0.00386802	0.164821	yes	up	12.75	7.48	11.63	21.02	16.78	67.86	86.96	27.59	149.39	10.62	61.6
gene-LOC121106499	LOC121106499	uncharacterized LOC121106499	4.047	2.01685	0.0168892	0.296931	yes	up	0.04	0.05	0.2	0.27	0.44	0.34	0.92	0.19	3.15	0.0966667	0.885
gene-LOC121106500	LOC121106500	uncharacterized LOC121106500, transcript variant X1	3.584	1.84162	0.021149	0.321341	yes	up	0.26	1.3	1.06	1.75	11.05	4.85	3.59	4.16	1.97	0.873333	4.56167
gene-LOC121106523	LOC121106523	coiled-coil domain-containing protein 81-like, transcript variant X1	230.269	7.84718	0.0044449	0.17065	yes	up	0	0.02	0.05	4.02	0	0.23	0.16	38.3	0	0.0233333	7.11833
gene-LOC121106532	LOC121106532	uncharacterized LOC121106532	4.217	2.0761	0.00587941	0.192849	yes	up	0	0.13	0.4	0.43	1.22	1.67	2.46	0.63	2.26	0.176667	1.445
gene-LOC121106568	LOC121106568	uncharacterized LOC121106568	2.279	1.18813	0.0146182	0.280073	yes	up	0.82	0.34	1.29	1.24	3.08	2.69	2.87	2.47	7.37	0.816667	3.28667
gene-LOC121106603	LOC121106603	uncharacterized LOC121106603	26.936	4.75149	0.000350087	0.0457559	yes	up	0.01	0.03	0	0.3	0.44	0.77	0.59	0.26	1.74	0.0133333	0.683333
gene-LOC121106615	LOC121106615	proline-rich protein 36-like	3.568	1.83498	0.00533561	0.183822	yes	up	0.06	0.4	0.28	0.42	0.87	1.75	3.79	0.74	3.25	0.246667	1.80333
gene-LOC121106626	LOC121106626	guanylate-binding protein 1-like, transcript variant X1	8.878	3.15016	0.022224	0.328503	yes	up	0.01	0.01	0.12	0.85	0.07	1.76	0.89	0.04	0.35	0.0466667	0.66
gene-LOC121106658	LOC121106658	uncharacterized LOC121106658, transcript variant X1	3.542	1.82442	0.0108065	0.247201	yes	up	0.09	0	0.06	0.22	0.18	0.45	0.37	0.38	1.42	0.05	0.503333
gene-LOC121106679	LOC121106679	laforin-like, transcript variant X1	1.754	0.810841	0.0073919	0.215116	yes	up	0.94	0.67	0.87	2.18	2.48	2.43	2.36	2	5.48	0.826667	2.82167
gene-LOC121106681	LOC121106681	PHD finger protein 7-like, transcript variant X1	2.113	1.07907	0.0415836	0.395152	yes	up	0.16	0.17	0.25	0.18	0.72	0.5	1.09	0.54	1.93	0.193333	0.826667
gene-LOC121106682	LOC121106682	serine/arginine repetitive matrix protein 1-like	32.583	5.02606	0.0131014	0.267022	yes	up	0	0	0	0.24	0	0	0.09	0.54	0.26	0	0.188333
gene-LOC121106696	LOC121106696	uncharacterized LOC121106696	6.445	2.6881	0.00445588	0.17065	yes	up	0	0	0.01	0.03	0.03	0.07	0.11	0.03	0.06	0.00333333	0.055
gene-LOC121106727	LOC121106727	uncharacterized LOC121106727	30.162	4.91468	2.85e-06	0.00361262	yes	up	0	0	0.02	0.07	0.1	0.15	0.41	0.15	1.84	0.00666667	0.453333
gene-LOC121106729	LOC121106729	uncharacterized LOC121106729	56.072	5.80922	0.00081417	0.0731857	yes	up	0	0	0	0	0.03	0.11	0.54	0.06	0.44	0	0.196667
gene-LOC121106733	LOC121106733	uncharacterized LOC121106733	9.369	3.22785	0.0143109	0.276935	yes	up	0	0	0.01	0.04	0.07	0.04	0.05	0.07	0.3	0.00333333	0.095
gene-LOC121106754	LOC121106754	uncharacterized LOC121106754	3.859	1.94839	0.0225905	0.331274	yes	up	0	0.08	0.09	0.15	0.16	0.65	0.69	0.52	0.41	0.0566667	0.43
gene-LOC121106757	LOC121106757	uncharacterized LOC121106757, transcript variant X1	2.332	1.22144	0.0242367	0.340035	yes	up	0.19	0.09	0.07	0.28	0.45	0.44	0.4	0.4	1.29	0.116667	0.543333
gene-LOC121106761	LOC121106761	uncharacterized LOC121106761	2.428	1.27977	0.0152042	0.284203	yes	up	0.27	0.15	0.08	0.73	0.53	0.46	1.05	0.36	1.76	0.166667	0.815
gene-LOC121106773	LOC121106773	uncharacterized LOC121106773	0.164	-2.60866	0.0229542	0.331879	yes	down	0.13	0.02	0.01	0.03	0.01	0.03	0.02	0	0.02	0.0533333	0.0183333
gene-LOC121106795	LOC121106795	uncharacterized LOC121106795, transcript variant X10	2.091	1.06389	0.021554	0.324157	yes	up	2.43	1.35	1.07	2.89	5.32	5.12	8	5.14	15.55	1.61667	7.00333
gene-LOC121106811	LOC121106811	cyclin-F-like, transcript variant X2	4.634	2.21226	0.0390831	0.385402	yes	up	0	0.06	0.02	0.1	0.18	0.42	0.39	0.05	0.34	0.0266667	0.246667
gene-LOC121106821	LOC121106821	zinc finger CCCH domain-containing protein 11A-like, transcript variant X1	2.783	1.47673	0.00265883	0.145952	yes	up	0.6	0.38	0.38	1.81	0.98	1.86	4.82	1.33	4.78	0.453333	2.59667
gene-LOC121106875	LOC121106875	uncharacterized LOC121106875	5.982	2.58071	0.000864543	0.0750152	yes	up	0.04	0.02	0.05	0.4	0.89	0.16	0.42	0.2	0.49	0.0366667	0.426667
gene-LOC121106877	LOC121106877	uncharacterized LOC121106877	2.201	1.13844	0.0275805	0.354287	yes	up	0.29	0.15	0.26	0.5	1	0.64	0.47	0.89	2.8	0.233333	1.05
gene-LOC121106923	LOC121106923	class I histocompatibility antigen, F10 alpha chain-like	3.896	1.96197	0.00102791	0.083387	yes	up	0.5	0.59	0.3	1.94	1.06	7.74	3.79	2.9	3.27	0.463333	3.45
gene-LOC121106936	LOC121106936	olfactory receptor 14C36-like, transcript variant X1	2.698	1.43165	0.0219566	0.326927	yes	up	0.41	0.78	0.39	0.88	0.89	3.21	4.98	1.31	7.08	0.526667	3.05833
gene-LOC121106956	LOC121106956	C-type lectin domain family 2 member I-like	5.528	2.46663	0.0138868	0.274865	yes	up	0.07	0.07	0.1	0.13	0.45	1.17	0.79	0.5	2.16	0.08	0.866667
gene-LOC121106958	LOC121106958	uncharacterized LOC121106958	2.322	1.21518	0.0473836	0.415346	yes	up	0.23	0.17	0.5	0.49	0.37	1.77	1.67	1.56	2.4	0.3	1.37667
gene-LOC121106965	LOC121106965	uncharacterized LOC121106965, transcript variant X1	2.634	1.39712	0.00478529	0.1791	yes	up	1.09	1.07	1.09	2	1.89	5.34	5.56	2.48	10.77	1.08333	4.67333
gene-LOC121106988	LOC121106988	5.8S ribosomal RNA	23.118	4.53096	0.0363164	0.381658	yes	up	0	0	0	13.12	304.73	85.98	0	0	255.35	0	109.863
gene-LOC121107102	LOC121107102	uncharacterized LOC121107102	0.351	-1.51126	0.0432012	0.402597	yes	down	2.08	1.65	0.52	0.72	1.32	1.76	0.15	0.66	1.09	1.41667	0.95
gene-LOC121107125	LOC121107125	uncharacterized LOC121107125	0.475	-1.07369	0.0496989	0.42166	yes	down	1.59	1.52	2.06	0.99	1.05	0.73	2.02	2.21	2.48	1.72333	1.58
gene-LOC121107146	LOC121107146	atherin-like	1.908	0.932234	0.0437966	0.403605	yes	up	1.17	0.9	1.69	1.85	3.23	3.75	6.05	2.08	13.24	1.25333	5.03333
gene-LOC121107205	LOC121107205	outer dense fiber protein 3-like, transcript variant X1	5.231	2.38696	0.00416045	0.16771	yes	up	0.09	0	0.41	0.42	0.75	0.89	3.74	2.04	2.63	0.166667	1.745
gene-LOC121107212	LOC121107212	borealin-like, transcript variant X1	53.065	5.72968	0.000161585	0.0295388	yes	up	0	0	0	0.46	0.33	5.83	1.34	1.71	6.69	0	2.72667
gene-LOC121107225	LOC121107225	borealin-like, transcript variant X2	2.051	1.03622	0.00620112	0.196385	yes	up	3.53	4.95	4	6.22	8.18	14.07	10.33	11.56	14.51	4.16	10.8117
gene-LOC121107243	LOC121107243	uncharacterized LOC121107243	2.931	1.55129	0.0250542	0.344851	yes	up	0	0.26	0.15	0.33	0.3	0.9	0.92	0.64	1.72	0.136667	0.801667
gene-LOC121107245	LOC121107245	uncharacterized LOC121107245	43.805	5.45304	0.000770198	0.0704646	yes	up	0	0	0	0.29	0.03	0.31	1.11	0.07	0.18	0	0.331667
gene-LOC121107265	LOC121107265	uncharacterized LOC121107265	2.736	1.45192	0.0279058	0.354353	yes	up	1.49	0.29	0.89	2.27	2.1	4.89	8.68	2.22	12.84	0.89	5.5
gene-LOC121107275	LOC121107275	uncharacterized LOC121107275	0.499	-1.00334	0.00496559	0.182123	yes	down	0.19	0.34	0.44	0.15	0.26	0.29	0.45	0.32	0.29	0.323333	0.293333
gene-LOC121107292	LOC121107292	uncharacterized LOC121107292	2.291	1.19626	0.0426473	0.400577	yes	up	0.03	0.01	0.01	0.06	0.1	0.07	0.05	0.09	0.11	0.0166667	0.08
gene-LOC121107294	LOC121107294	uncharacterized LOC121107294	3.923	1.97194	0.0150474	0.282409	yes	up	0.02	0	0.01	0.01	0.06	0.12	0.18	0.09	0.11	0.01	0.095
gene-LOC121107296	LOC121107296	uncharacterized LOC121107296	5.389	2.43013	0.0111676	0.250555	yes	up	0	0.03	0.08	0.35	0.15	0.42	0.59	0.21	0.7	0.0366667	0.403333
gene-LOC121107309	LOC121107309	uncharacterized LOC121107309, transcript variant X1	3.895	1.96159	0.0367689	0.381695	yes	up	0.08	0	0.12	0.48	0.68	0.26	0.08	0.56	0.7	0.0666667	0.46
gene-LOC121107328	LOC121107328	uncharacterized LOC121107328	11.349	3.50449	0.0175075	0.299684	yes	up	0.01	0	0	0.01	0.06	0.06	0.15	0.03	0.1	0.00333333	0.0683333
gene-LOC121107346	LOC121107346	uncharacterized LOC121107346	18.055	4.17436	0.0114804	0.254112	yes	up	0.01	0	0	0	0.03	0.2	0.23	0.18	0.07	0.00333333	0.118333
gene-LOC121107350	LOC121107350	uncharacterized LOC121107350	3.035	1.60178	0.0314548	0.364577	yes	up	0.41	0.02	0.13	0.75	0.33	1.99	1.35	0.65	2.08	0.186667	1.19167
gene-LOC121107359	LOC121107359	uncharacterized LOC121107359, transcript variant X1	5.911	2.56337	0.00614409	0.19533	yes	up	0.03	0.02	0.02	0.07	0.02	0.23	0.61	0.38	0.43	0.0233333	0.29
gene-LOC121107375	LOC121107375	uncharacterized LOC121107375, transcript variant X3	12.593	3.65457	0.0282564	1	yes	up	0	0	0	0.01	0.03	0.06	0.02	0.01	0.13	0	0.0433333
gene-LOC121107378	LOC121107378	uncharacterized LOC121107378	3.326	1.73377	0.00279157	0.148775	yes	up	0.67	0.71	0.65	0.8	1.3	5.89	8.93	4.36	5.59	0.676667	4.47833
gene-LOC121107461	LOC121107461	uncharacterized LOC121107461	0.41	-1.28545	0.0194098	0.31368	yes	down	7.37	13.49	11.07	8.36	2.93	5.86	20.76	5.49	5.41	10.6433	8.135
gene-LOC121107464	LOC121107464	uncharacterized LOC121107464, transcript variant X1	12.268	3.61687	0.000330747	0.0439253	yes	up	0.05	0	0.2	0.53	0.61	0.93	6.32	0.36	3.11	0.0833333	1.97667
gene-LOC121107465	LOC121107465	uncharacterized LOC121107465, transcript variant X3	2.327	1.21821	0.0202434	0.317976	yes	up	2.13	0.8	0.89	3.29	3.94	3.07	5.86	1.96	8.57	1.27333	4.44833
gene-LOC121107469	LOC121107469	collagen alpha-1(I) chain-like	7.913	2.9843	0.0157651	0.288146	yes	up	0	0	0.07	0.18	0.44	0.41	0.54	0.23	0.43	0.0233333	0.371667
gene-LOC121107476	LOC121107476	uncharacterized LOC121107476, transcript variant X1	1.577	0.657532	0.0158426	0.289242	yes	up	2.3	1.68	2.45	3.29	4.55	6.76	6.85	4.72	9.51	2.14333	5.94667
gene-LOC121107479	LOC121107479	collagen alpha-1(I) chain-like, transcript variant X1	2.389	1.25655	0.0394576	0.387036	yes	up	0.09	0.35	0.18	0.23	1.22	1.1	1.07	0.72	1.36	0.206667	0.95
gene-LOC121107481	LOC121107481	uncharacterized LOC121107481, transcript variant X1	2.2	1.13759	0.000408838	0.0501023	yes	up	0.32	0.41	0.25	0.83	1.22	1.45	1.44	0.91	2.59	0.326667	1.40667
gene-LOC121107483	LOC121107483	biogenesis of lysosome-related organelles complex 1 subunit 3-like	1.515	0.599263	0.0107382	0.247201	yes	up	2.52	3.51	3.46	5.74	5.81	7.26	11.04	9.77	16.14	3.16333	9.29333
gene-LOC121107490	LOC121107490	uncharacterized LOC121107490, transcript variant X1	2.937	1.55448	0.00055236	0.0602401	yes	up	1.69	0.8	1.78	3.67	4.93	7.25	6.84	3.35	18.6	1.42333	7.44
gene-LOC121107500	LOC121107500	uncharacterized LOC121107500, transcript variant X1	0.407	-1.29649	0.0208826	0.319307	yes	down	5.07	9.75	12.15	5.25	3.31	15.43	4.37	6.98	3.04	8.99	6.39667
gene-LOC121107521	LOC121107521	uncharacterized LOC121107521	2.307	1.20585	0.0280727	0.354353	yes	up	0.04	0.01	0.06	0.15	0.18	0.11	0.13	0.1	0.26	0.0366667	0.155
gene-LOC121107536	LOC121107536	uncharacterized LOC121107536	3.088	1.62658	0.0055347	0.187929	yes	up	0.09	0.05	0.13	0.24	0.8	0.24	0.39	0.62	0.77	0.09	0.51
gene-LOC121107581	LOC121107581	protein S100-A4-like	0.375	-1.4159	0.0258068	0.346011	yes	down	7.26	12.21	29.2	14.32	9.12	7.15	13	13.74	2.67	16.2233	10
gene-LOC121107593	LOC121107593	uncharacterized LOC121107593, transcript variant X1	0.445	-1.16962	0.00902475	0.230339	yes	down	3.12	13.22	12.96	7.95	8.41	6.07	9.75	5.17	8.51	9.76667	7.64333
gene-LOC121107607	LOC121107607	translation initiation factor IF-2-like	16.405	4.03602	0.0192545	1	yes	up	0	0	0	0.11	0.18	0	0.33	0.39	0.82	0	0.305
gene-LOC121107612	LOC121107612	parathyroid hormone 4-like	3.945	1.98008	0.0372933	0.381695	yes	up	0	0.18	0.04	0.1	0.48	0.5	0.85	0.56	0.84	0.0733333	0.555
gene-LOC121107624	LOC121107624	uncharacterized LOC121107624	2.22	1.15072	0.037348	0.381695	yes	up	0.31	0.09	0.27	0.62	0.97	1.12	0.41	0.55	2.2	0.223333	0.978333
gene-LOC121107630	LOC121107630	uncharacterized LOC121107630	2.607	1.38218	0.0442353	0.404793	yes	up	0.08	0.13	0.22	0.44	0.17	0.51	1	0.53	1.99	0.143333	0.773333
gene-LOC121107636	LOC121107636	uncharacterized LOC121107636, transcript variant X1	2.273	1.18448	0.0492343	0.420938	yes	up	0.19	0.15	0.15	0.45	0.57	0.4	0.42	0.48	2.74	0.163333	0.843333
gene-LOC121107645	LOC121107645	uncharacterized LOC121107645, transcript variant X1	11.385	3.50902	0.0468496	1	yes	up	0	0	0	0.04	0.01	0.02	0.01	0.01	0.1	0	0.0316667
gene-LOC121107649	LOC121107649	endogenous retrovirus group K member 18 Pol protein-like, transcript variant X1	5.363	2.42295	0.0364864	0.381695	yes	up	0	0	0.03	0.07	0.07	0.07	0.13	0.02	0.16	0.01	0.0866667
gene-LOC121107658	LOC121107658	Ig heavy chain V region 914-like	9.585	3.26079	0.0285932	0.354353	yes	up	0.1	0	0	0.5	0.69	0.63	0.72	0.6	0.15	0.0333333	0.548333
gene-LOC121107686	LOC121107686	uncharacterized LOC121107686, transcript variant X1	20.955	4.38923	0.0184262	0.30744	yes	up	0	0	0	0	0.01	0.17	0.03	0.05	0.03	0	0.0483333
gene-LOC121107687	LOC121107687	SPARC	0.58	-0.786136	0.0195652	0.314593	yes	down	60.58	151.91	174.3	91.82	91.99	134.07	242	100.32	180.99	128.93	140.198
gene-LOC121107694	LOC121107694	uncharacterized LOC121107694	13.658	3.77169	0.0276054	1	yes	up	0	0	0	0.06	0.15	0	0.17	0.11	0.23	0	0.12
gene-LOC121107725	LOC121107725	PHD finger protein 7-like, transcript variant X1	4.488	2.1662	0.00168688	0.115841	yes	up	0	0.02	0.08	0.19	0.2	0.39	0.42	0.29	0.32	0.0333333	0.301667
gene-LOC121107749	LOC121107749	uncharacterized LOC121107749, transcript variant X1	3.461	1.79101	0.00370938	0.16377	yes	up	0.78	0.13	0.35	2.21	1.28	4.28	3.91	1.34	7.75	0.42	3.46167
gene-LOC121107774	LOC121107774	zinc finger protein 34-like, transcript variant X1	1.807	0.853391	0.00302892	0.1537	yes	up	2.2	1.93	1.07	3.61	4.18	6.56	5.14	6	8.56	1.73333	5.675
gene-LOC121107776	LOC121107776	zinc finger protein 485-like, transcript variant X1	0.211	-2.24524	0.0117675	0.25686	yes	down	1.9	1.85	3.86	0.07	0.23	3.99	0.44	0.12	0.4	2.53667	0.875
gene-LOC121107786	LOC121107786	uncharacterized LOC121107786, transcript variant X1	2.469	1.30388	0.00133471	0.101537	yes	up	0.98	0.36	1.4	1.92	2.64	3.65	4.42	2.98	9.44	0.913333	4.175
gene-LOC121107826	LOC121107826	coiled-coil domain-containing protein 81-like, transcript variant X1	63.468	5.98795	0.0390666	0.385402	yes	up	0	0	0.92	3.27	0.71	0.16	0	20.97	0	0.306667	4.185
gene-LOC121107827	LOC121107827	coiled-coil domain-containing protein 81-like, transcript variant X1	223.091	7.80149	0.00147456	0.106974	yes	up	0	0	0	2.82	0.17	0.12	0.09	25.9	0.09	0	4.865
gene-LOC121107839	LOC121107839	coiled-coil domain-containing protein 81-like, transcript variant X1	82.77	6.37104	0.0342149	0.37633	yes	up	0	0	0.2	4.17	0.39	0.42	0	44.31	0	0.0666667	8.215
gene-LOC121107847	LOC121107847	coiled-coil domain-containing protein 81-like, transcript variant X1	167.272	7.38605	0.00327464	0.154643	yes	up	0	0	0	1.88	0.29	0.1	0	12.76	0.15	0	2.53
gene-LOC121107848	LOC121107848	coiled-coil domain-containing protein 81-like, transcript variant X1	88.294	6.46425	0.0189174	0.309689	yes	up	0	0.04	0.01	1.49	0	0.32	0	13.73	0.24	0.0166667	2.63
gene-LOC121107929	LOC121107929	uncharacterized LOC121107929	5.485	2.45539	0.00673704	0.205075	yes	up	0.12	0.11	0	0.62	0.32	1.52	1.37	0.82	0.2	0.0766667	0.808333
gene-LOC121108058	LOC121108058	serine/arginine repetitive matrix protein 1-like, transcript variant X1	13.784	3.78487	0.00699413	0.210565	yes	up	0	0	0.01	0.16	0.33	0.18	0.14	0.48	0.09	0.00333333	0.23
gene-LOC121108078	LOC121108078	serine/arginine repetitive matrix protein 1-like, transcript variant X1	23.566	4.55865	0.0283139	0.354353	yes	up	0	0	0	0.03	0.02	0.33	0	0.7	0.03	0	0.185
gene-LOC121108114	LOC121108114	serine/arginine repetitive matrix protein 1-like	18.335	4.19652	0.00512278	0.182139	yes	up	0	0	0.01	0.09	0.07	0.08	0.05	0.22	0.02	0.00333333	0.0883333
gene-LOC121108155	LOC121108155	RUS family member 1-like, transcript variant X1	0.402	-1.31465	0.0213657	0.323095	yes	down	1.17	5.6	1.66	1.53	3.46	1.6	1.31	1.38	2.79	2.81	2.01167
gene-LOC121108167	LOC121108167	uncharacterized LOC121108167	4.543	2.18377	0.0273718	0.353768	yes	up	0	0.07	0	0.12	0.24	0.16	0.1	0.24	0.29	0.0233333	0.191667
gene-LOC121108192	LOC121108192	uncharacterized LOC121108192	25.495	4.67215	0.0278903	0.354353	yes	up	0	0	0	0.09	0.43	0	0.05	0	0.67	0	0.206667
gene-LOC121108193	LOC121108193	uncharacterized LOC121108193	2.891	1.53138	0.00784072	0.219221	yes	up	0.41	0.38	2.15	1.54	4.5	4.87	6.32	2.79	12.89	0.98	5.485
gene-LOC121108207	LOC121108207	uncharacterized LOC121108207	6.224	2.63793	0.00368147	0.162974	yes	up	0	0.05	0.26	0.45	1.29	0.86	0.74	0.33	4.02	0.103333	1.28167
gene-LOC121108214	LOC121108214	uncharacterized LOC121108214	1.821	0.864955	0.028017	0.354353	yes	up	1.3	0.74	2.28	3.05	5.66	3.98	3.29	3.57	9.78	1.44	4.88833
gene-LOC121108227	LOC121108227	uncharacterized LOC121108227	4.708	2.23522	0.0355825	0.378399	yes	up	0	0.16	0.04	0.23	0.98	0.27	0.19	0.49	1.39	0.0666667	0.591667
gene-LOC121108246	LOC121108246	proline-rich receptor-like protein kinase PERK10	17.063	4.09277	0.0019604	0.123026	yes	up	0	0	0.02	0.08	0.16	0.26	0.25	0.19	0.22	0.00666667	0.193333
gene-LOC121108248	LOC121108248	uncharacterized LOC121108248	4.556	2.18772	0.0302801	0.359519	yes	up	0.08	0.02	0.02	0.32	0.36	0.04	0.12	0.4	0.69	0.04	0.321667
gene-LOC121108294	LOC121108294	uncharacterized LOC121108294	1.894	0.921497	0.0367532	0.381695	yes	up	0.44	0.29	0.28	0.39	1.2	1.3	1.03	1.11	2.89	0.336667	1.32
gene-LOC121108470	LOC121108470	uncharacterized LOC121108470	1.925	0.94506	0.0276292	0.354353	yes	up	18.36	7.09	9.26	29.86	26.71	34.85	83.76	29.76	95.17	11.57	50.0183
gene-LOC121108547	LOC121108547	uncharacterized LOC121108547	2.499	1.32143	0.0144699	0.278189	yes	up	0.12	0.04	0.11	0.26	0.26	0.39	0.6	0.14	1.18	0.09	0.471667
gene-LOC121108550	LOC121108550	uncharacterized LOC121108550, transcript variant X1	2.937	1.55414	0.0298665	0.358463	yes	up	0.28	0.03	0.31	0.6	0.38	0.67	1.21	0.34	2.62	0.206667	0.97
gene-LOC121108599	LOC121108599	uncharacterized LOC121108599	34.438	5.10593	0.017869	0.30226	yes	up	0	0	0	0.02	0.14	0	0.34	0	1.27	0	0.295
gene-LOC121108680	LOC121108680	uncharacterized LOC121108680, transcript variant X1	16.077	4.00696	1.51e-05	0.00732341	yes	up	0.04	0.03	0	0.66	0.26	1.1	1.15	1.07	0.5	0.0233333	0.79
gene-LOC121108683	LOC121108683	uncharacterized LOC121108683, transcript variant X3	10.314	3.3665	0.00376681	0.164821	yes	up	0	0.09	0	0.29	0.4	0.42	0.72	0.48	0.53	0.03	0.473333
gene-LOC121108689	LOC121108689	trichohyalin-like, transcript variant X1	26.712	4.73943	0.00867267	0.227073	yes	up	0	0	0	0.36	0	0.66	2.29	0.18	0.25	0	0.623333
gene-LOC121108696	LOC121108696	uncharacterized LOC121108696	7.997	2.99942	0.0108357	0.247201	yes	up	0.15	0	0	0.27	0.42	0.77	1.87	1.23	0.14	0.05	0.783333
gene-LOC121108697	LOC121108697	uncharacterized LOC121108697, transcript variant X3	19.4	4.278	0.00630397	1	yes	up	0	0	0	0.21	0.13	0.33	0.82	0.16	0.12	0	0.295
gene-LOC121108702	LOC121108702	uncharacterized LOC121108702, transcript variant X2	14.392	3.84715	0.000721614	0.0682962	yes	up	0.2	0.11	0	1.49	0.67	3.83	5.91	1.5	0.07	0.103333	2.245
gene-LOC121108705	LOC121108705	trichohyalin-like	24.914	4.63891	0.00332493	0.154946	yes	up	0	0	0.06	0.17	0.17	2.54	2.72	1.15	0.29	0.02	1.17333
gene-LOC121108706	LOC121108706	uncharacterized LOC121108706, transcript variant X3	21.713	4.44049	8.02e-08	0.000220112	yes	up	0	0.06	0.09	0.57	0.63	2.59	3.28	1.39	1.11	0.05	1.595
gene-LOC121108707	LOC121108707	uncharacterized LOC121108707, transcript variant X2	12.014	3.58664	0.00591872	0.192849	yes	up	0.06	0	0	1.29	0.39	0.14	0.25	0.09	0.83	0.02	0.498333
gene-LOC121108711	LOC121108711	uncharacterized LOC121108711	18.768	4.23022	0.0177601	1	yes	up	0	0	0	0.09	0.23	0.17	0	0.17	1.04	0	0.283333
gene-LOC121108736	LOC121108736	nucleolin-like, transcript variant X1	10.824	3.4362	0.0306117	0.361113	yes	up	0	0	0.22	0.53	0.04	1.42	0.35	3.53	0.49	0.0733333	1.06
gene-LOC121108743	LOC121108743	uncharacterized LOC121108743, transcript variant X1	8.532	3.09285	0.0269177	0.353263	yes	up	0	0.13	0	0.07	0.12	0.73	1.48	0.87	0.71	0.0433333	0.663333
gene-LOC121108746	LOC121108746	uncharacterized LOC121108746	14.082	3.81582	0.000288129	0.0420836	yes	up	0	0.07	0	0.68	0.15	0.7	0.51	0.89	1.23	0.0233333	0.693333
gene-LOC121108749	LOC121108749	uncharacterized LOC121108749, transcript variant X1	8.583	3.10145	0.0297829	0.358463	yes	up	0	0	0.03	0.02	0.2	0.23	0.3	0.1	0.05	0.01	0.15
gene-LOC121108762	LOC121108762	translation initiation factor IF-2-like, transcript variant X1	5.699	2.5107	0.00520634	0.182139	yes	up	0	0.28	0	0.57	0.64	1.26	1.24	1.27	0.82	0.0933333	0.966667
gene-LOC121108764	LOC121108764	atherin-like, transcript variant X1	3.523	1.81671	0.0320976	0.367072	yes	up	0.06	0.18	0.07	0.22	0.86	0.41	0.98	1.42	0.3	0.103333	0.698333
gene-LOC121108767	LOC121108767	uncharacterized LOC121108767, transcript variant X1	4	2.00015	0.000370941	0.0469896	yes	up	0.02	0.13	0.26	0.81	0.61	1.43	1.05	1.31	0.95	0.136667	1.02667
gene-LOC121108768	LOC121108768	uncharacterized LOC121108768	8.802	3.13787	0.0396984	0.387036	yes	up	0.02	0	0.03	0	0.05	0.76	0.25	0.19	0.17	0.0166667	0.236667
gene-LOC121108778	LOC121108778	uncharacterized LOC121108778	3.68	1.87985	0.00217136	0.132437	yes	up	0	0.62	0.13	0.51	0.41	2.53	10.24	0.81	2.26	0.25	2.79333
gene-LOC121108783	LOC121108783	uncharacterized LOC121108783, transcript variant X1	10.918	3.44859	0.00458408	0.17389	yes	up	0	0.05	0	0.26	0.09	0.38	0.19	0.3	0.25	0.0166667	0.245
gene-LOC121108797	LOC121108797	uncharacterized LOC121108797, transcript variant X1	21.815	4.44728	0.00886091	0.229033	yes	up	0	0	0	0.19	0.14	0	0.07	0.13	0.19	0	0.12
gene-LOC121108837	LOC121108837	histidine triad nucleotide-binding protein 1-like	4.664	2.2216	0.0347019	0.37633	yes	up	0	0	0.34	0.19	0.28	1.87	1.01	0.55	2.17	0.113333	1.01167
gene-LOC121108842	LOC121108842	uncharacterized LOC121108842	3.392	1.76194	0.0436268	0.403371	yes	up	0	0.08	0.24	0.41	0.6	0.31	0.5	1.04	1.47	0.106667	0.721667
gene-LOC121108860	LOC121108860	uncharacterized LOC121108860, transcript variant X1	3.082	1.6238	0.0130434	0.26617	yes	up	1.42	1.59	0.9	12.83	2.58	5.08	8.88	1.84	5.45	1.30333	6.11
gene-LOC121108864	LOC121108864	uncharacterized LOC121108864	4.952	2.30796	7.89e-07	0.00144435	yes	up	1.91	2.51	2.08	10.8	4.84	30.58	35.51	10	35.87	2.16667	21.2667
gene-LOC121108865	LOC121108865	uncharacterized LOC121108865, transcript variant X1	5.844	2.54687	1.3e-06	0.00214147	yes	up	1.07	2.98	4.37	17.39	11.81	54.66	70.01	24.59	53.22	2.80667	38.6133
gene-LOC121108880	LOC121108880	uncharacterized LOC121108880	5.081	2.34525	0.024547	0.342286	yes	up	0.16	0.44	0.41	0.84	9.23	1.79	1.78	3.38	0.88	0.336667	2.98333
gene-LOC121108883	LOC121108883	uncharacterized LOC121108883	6.007	2.58667	0.0217797	0.325638	yes	up	0	0.15	0.13	0.13	1.89	0.83	0.77	1.72	0.25	0.0933333	0.931667
gene-LOC121108885	LOC121108885	uncharacterized LOC121108885	25.032	4.64571	0.00700821	0.210604	yes	up	0	0	0	0.11	0.26	0.12	0.3	0.45	0	0	0.206667
gene-LOC121108922	LOC121108922	uncharacterized LOC121108922	5.96	2.57543	0.0313418	0.363989	yes	up	0.09	0.04	0	0.23	0.12	0.34	0.03	0.16	0.47	0.0433333	0.225
gene-LOC121109097	LOC121109097	uncharacterized LOC121109097	3.299	1.72188	0.0370162	0.381695	yes	up	0.33	0.05	0.04	0.62	1.25	0.36	0.33	0.62	2.67	0.14	0.975
gene-LOC121109116	LOC121109116	serine/arginine repetitive matrix protein 2	91.855	6.52129	0.00149884	0.107317	yes	up	0	0.01	0	0	0.08	0.09	1.91	0.14	2.02	0.00333333	0.706667
gene-LOC121109147	LOC121109147	uncharacterized LOC121109147	3.673	1.87681	0.00621328	0.196392	yes	up	1.62	0.61	0.92	5.6	3.67	2.55	11.14	1.47	28.21	1.05	8.77333
gene-LOC121109213	LOC121109213	uncharacterized LOC121109213	12.68	3.6645	0.017625	1	yes	up	0	0	0	0.03	0.03	0.1	0.04	0.03	0.12	0	0.0583333
gene-LOC121109246	LOC121109246	ovocleidin-17, transcript variant X1	19.573	4.2908	0.00243704	0.139351	yes	up	1.59	47.93	92.28	38.37	119.94	4759.31	3788.24	132.95	2302	47.2667	1856.8
gene-LOC121109357	LOC121109357	uncharacterized LOC121109357, transcript variant X1	42.371	5.40501	0.000163228	0.0295388	yes	up	0.01	0	0.11	0.16	1.65	8.76	13.16	3.06	17.8	0.04	7.43167
gene-LOC121109495	LOC121109495	uncharacterized LOC121109495, transcript variant X2	11.88	3.57041	0.0284415	0.354353	yes	up	0	0.04	0	0.05	0.66	0.28	0.05	0.07	0.69	0.0133333	0.3
gene-LOC121109537	LOC121109537	uncharacterized LOC121109537	2.242	1.16447	0.0116256	0.256636	yes	up	0.05	0.05	0.04	0.08	0.21	0.2	0.24	0.09	0.42	0.0466667	0.206667
gene-LOC121109545	LOC121109545	uncharacterized LOC121109545	20.217	4.33753	0.00636446	0.198346	yes	up	0	0	0	0.02	0.04	0.03	0.24	0.14	0.23	0	0.116667
gene-LOC121109566	LOC121109566	uncharacterized LOC121109566, transcript variant X1	0.102	-3.2955	0.00188495	0.120315	yes	down	6.16	1.13	1.78	0.4	1.31	0.64	0.09	0.78	0	3.02333	0.536667
gene-LOC121109568	LOC121109568	uncharacterized LOC121109568	8.868	3.1486	0.0190079	0.31023	yes	up	0	0	0	0	0.02	0.04	0.03	0.03	0.05	0	0.0283333
gene-LOC121109571	LOC121109571	uncharacterized LOC121109571, transcript variant X3	1.685	0.752465	0.0413443	0.394243	yes	up	1.5	1.32	1.03	2.06	3	4.16	4.16	2.61	11.08	1.28333	4.51167
gene-LOC121109598	LOC121109598	uncharacterized LOC121109598, transcript variant X1	23.919	4.58007	0.00366449	0.162974	yes	up	0	0	0	0.29	0.34	0.09	0.12	0.87	0.37	0	0.346667
gene-LOC121109603	LOC121109603	uncharacterized LOC121109603, transcript variant X1	2.596	1.37614	0.014494	0.278189	yes	up	2.57	0.84	1.39	3.34	10.67	4.17	6.6	5.13	21.92	1.6	8.63833
gene-LOC121109604	LOC121109604	uncharacterized LOC121109604, transcript variant X1	2.413	1.27104	0.00968354	0.236952	yes	up	0.28	0.45	0.36	0.38	2.08	1.59	1.96	0.9	3.34	0.363333	1.70833
gene-LOC121109646	LOC121109646	uncharacterized LOC121109646	12.614	3.65693	0.00145148	0.105993	yes	up	0	0	0	0.02	0.06	0.05	0.01	0.01	0.15	0	0.05
gene-LOC121109647	LOC121109647	uncharacterized LOC121109647, transcript variant X1	3.147	1.65408	0.015447	0.286466	yes	up	0.22	0.08	0.09	0.27	0.59	0.44	0.52	0.5	3.13	0.13	0.908333
gene-LOC121109818	LOC121109818	uncharacterized LOC121109818, transcript variant X1	2.585	1.37044	0.0481035	0.418031	yes	up	9.65	10.21	5.89	13.77	16.4	20.57	185.78	14.73	55.3	8.58333	51.0917
gene-LOC121109995	LOC121109995	uncharacterized LOC121109995, transcript variant X1	5.098	2.34983	0.0199431	0.317011	yes	up	0.02	0.01	0.01	0.07	0.15	0.05	0.25	0.01	0.3	0.0133333	0.138333
gene-LOC121110044	LOC121110044	uncharacterized LOC121110044	3.616	1.85437	0.0273034	0.353768	yes	up	0.17	0.04	0.06	0.15	0.27	0.43	0.5	0.42	2.74	0.09	0.751667
gene-LOC121110045	LOC121110045	uncharacterized LOC121110045	10.87	3.44226	0.0441155	1	yes	up	0	0	0	0.01	0	0.02	0.03	0.01	0.03	0	0.0166667
gene-LOC121110058	LOC121110058	uncharacterized LOC121110058, transcript variant X2	2.389	1.25614	0.0255936	0.345849	yes	up	0.09	0.11	0.1	0.6	0.32	0.65	0.29	0.45	0.45	0.1	0.46
gene-LOC121110280	LOC121110280	uncharacterized LOC121110280, transcript variant X1	2.899	1.53534	0.00459328	0.17389	yes	up	0.15	0.16	0.16	0.59	0.82	0.69	0.97	0.42	1.83	0.156667	0.886667
gene-LOC121110359	LOC121110359	uncharacterized LOC121110359, transcript variant X1	12.502	3.64407	0.0174521	1	yes	up	0	0	0	0.03	0.04	0.05	0.02	0.02	0.04	0	0.0333333
gene-LOC121110387	LOC121110387	uncharacterized LOC121110387, transcript variant X2	30.056	4.9096	0.00325056	0.154266	yes	up	0	0	0	0.52	0.56	0.25	0	0.16	0.34	0	0.305
gene-LOC121110433	LOC121110433	uncharacterized LOC121110433	7.805	2.96449	0.0354127	0.378278	yes	up	0.06	0	0.02	0.09	0.41	0	0.29	0.27	1.79	0.0266667	0.475
gene-LOC121110446	LOC121110446	uncharacterized LOC121110446, transcript variant X1	2.548	1.34908	0.0341979	0.37633	yes	up	0.34	0.05	0.11	0.49	0.3	0.89	0.86	0.53	2.59	0.166667	0.943333
gene-LOC121110463	LOC121110463	uncharacterized LOC121110463, transcript variant X1	2.049	1.03486	0.0119809	0.25686	yes	up	0.2	0.11	0.18	0.35	0.6	0.96	0.45	0.53	0.89	0.163333	0.63
gene-LOC121110500	LOC121110500	uncharacterized LOC121110500	2.639	1.40008	0.0211521	0.321341	yes	up	0.12	0.13	0.2	0.18	0.41	0.94	1.32	0.66	1.24	0.15	0.791667
gene-LOC121110508	LOC121110508	uncharacterized LOC121110508	3.419	1.77377	0.018856	0.309592	yes	up	0.75	0.13	0.28	0.9	0.91	3.71	3.9	1.27	12.17	0.386667	3.81
gene-LOC121110514	LOC121110514	uncharacterized LOC121110514	0.612	-0.70949	0.0397235	0.387036	yes	down	10.45	20.49	17.62	12.34	13.04	22.97	17.76	25.36	15.07	16.1867	17.7567
gene-LOC121110524	LOC121110524	uncharacterized LOC121110524	3.348	1.74336	0.00284402	0.149199	yes	up	1.46	0.5	1.07	2.5	1.9	4.79	8.51	5.13	14.52	1.01	6.225
gene-LOC121110555	LOC121110555	uncharacterized LOC121110555	12.694	3.66612	0.0248116	1	yes	up	0	0	0	0.01	0.01	0.04	0.06	0.02	0.12	0	0.0433333
gene-LOC121110565	LOC121110565	uncharacterized LOC121110565	2.489	1.31548	0.0260078	0.347361	yes	up	0.05	0.03	0.11	0.14	0.32	0.46	0.12	0.36	0.21	0.0633333	0.268333
gene-LOC121110611	LOC121110611	E3 ubiquitin-protein ligase Siah2-like, transcript variant X2	0.305	-1.71539	0.0104758	0.244717	yes	down	0.47	0.5	0.34	0.14	0.23	0.17	0.25	0.46	0.07	0.436667	0.22
gene-LOC121110678	LOC121110678	uncharacterized LOC121110678, transcript variant X1	3.673	1.87707	0.0217571	0.325638	yes	up	0.25	0.05	0.06	0.42	0.69	0.22	0.73	0.68	3.19	0.12	0.988333
gene-LOC121110738	LOC121110738	uncharacterized LOC121110738	11.639	3.54092	0.017732	0.301424	yes	up	0	0	0.02	0.04	0.2	0.12	0.26	0.14	0.04	0.00666667	0.133333
gene-LOC121110839	LOC121110839	uncharacterized LOC121110839	17.74	4.14892	0.0231199	0.332427	yes	up	0	0.03	0	0.03	0.04	0.03	1.26	0.03	1.29	0.01	0.446667
gene-LOC121110901	LOC121110901	uncharacterized LOC121110901	3.164	1.66176	0.0117937	0.25686	yes	up	0.04	0.01	0.06	0.13	0.14	0.15	0.21	0.11	0.57	0.0366667	0.218333
gene-LOC121110940	LOC121110940	uncharacterized LOC121110940	2.105	1.07379	0.0113945	0.253409	yes	up	0.32	0.12	0.27	0.58	0.94	0.98	1.18	0.43	1.83	0.236667	0.99
gene-LOC121110942	LOC121110942	uncharacterized LOC121110942, transcript variant X1	5.215	2.38276	0.0301365	0.358936	yes	up	0.05	0	0.03	0.02	0.09	0.24	0.31	0.13	0.77	0.0266667	0.26
gene-LOC121110975	LOC121110975	uncharacterized LOC121110975, transcript variant X1	2.628	1.39395	0.00955974	0.236729	yes	up	0.15	0.07	0.08	0.18	0.27	0.73	0.41	0.3	1.48	0.1	0.561667
gene-LOC121111000	LOC121111000	uncharacterized LOC121111000	3.056	1.61153	0.0293223	0.356632	yes	up	0.35	0	0.19	0.81	1.13	0.7	0.65	0.86	2.27	0.18	1.07
gene-LOC121111016	LOC121111016	uncharacterized LOC121111016, transcript variant X1	13.319	3.7354	0.000886625	0.0754528	yes	up	0.22	0.05	0.05	0.28	0.17	1.43	7.83	0.68	3.77	0.106667	2.36
gene-LOC121111139	LOC121111139	uncharacterized LOC121111139	2.553	1.35198	0.0499327	0.422121	yes	up	0.12	0.01	0.05	0.7	0.14	0.43	0.19	0.26	0.6	0.06	0.386667
gene-LOC121111148	LOC121111148	uncharacterized LOC121111148, transcript variant X1	7.146	2.83714	0.00444994	0.17065	yes	up	0	0.04	0.84	0.88	2.56	8.58	1.69	3.84	0.76	0.293333	3.05167
gene-LOC121111165	LOC121111165	uncharacterized LOC121111165, transcript variant X1	0.661	-0.59743	0.0374788	0.381695	yes	down	2.51	3.78	4.25	2.92	2.86	6.13	4.78	3.04	6.21	3.51333	4.32333
gene-LOC121111170	LOC121111170	uncharacterized LOC121111170	5.29	2.40337	0.0104513	0.244717	yes	up	0	0.03	0.07	0.15	0.26	0.21	0.49	0.34	0.65	0.0333333	0.35
gene-LOC121111176	LOC121111176	uncharacterized LOC121111176	22.694	4.50422	0.00550093	0.187168	yes	up	0	0.07	0	0.08	0.17	0.79	3.46	0.24	2.71	0.0233333	1.24167
gene-LOC121111203	LOC121111203	uncharacterized LOC121111203, transcript variant X1	5.484	2.45512	0.0129434	0.265088	yes	up	0	0	0	0.02	0.05	0.02	0.01	0.04	0.03	0	0.0283333
gene-LOC121111240	LOC121111240	uncharacterized LOC121111240	9.481	3.24507	0.00141887	0.104313	yes	up	0.05	0.05	0.17	0.6	1.17	1.15	0.43	0.61	7.57	0.09	1.92167
gene-LOC121111245	LOC121111245	uncharacterized LOC121111245, transcript variant X1	2.627	1.39339	0.00846917	0.225713	yes	up	0.12	0.08	0.3	0.25	0.51	0.78	1.48	0.54	1.65	0.166667	0.868333
gene-LOC121111253	LOC121111253	uncharacterized LOC121111253	0.402	-1.3165	0.0479533	0.417229	yes	down	2.42	3.87	2.75	0.55	3.37	2.02	2.38	3.07	2.12	3.01333	2.25167
gene-LOC121111322	LOC121111322	uncharacterized LOC121111322	3.435	1.78026	0.0156372	0.288103	yes	up	0.46	0.13	0.34	0.66	0.99	1.91	3.98	0.71	5.57	0.31	2.30333
gene-LOC121111402	LOC121111402	uncharacterized LOC121111402	8.37	3.0652	0.0393868	1	yes	up	0.02	0	0	0.09	0.17	0.09	0.05	0.05	0.25	0.00666667	0.116667
gene-LOC121111468	LOC121111468	uncharacterized LOC121111468, transcript variant X1	8.689	3.1192	0.04263	1	yes	up	0.01	0	0	0.04	0.1	0.02	0.06	0.01	0.15	0.00333333	0.0633333
gene-LOC121111483	LOC121111483	uncharacterized LOC121111483	12.3	3.62056	0.0263615	0.350381	yes	up	0	0	0.01	0	0.16	0.04	0.08	0.16	0.09	0.00333333	0.0883333
gene-LOC121111505	LOC121111505	uncharacterized LOC121111505	2.844	1.50777	0.0267216	0.352888	yes	up	0.03	0	0.01	0.05	0.07	0.08	0.12	0.05	0.24	0.0133333	0.101667
gene-LOC121111521	LOC121111521	uncharacterized LOC121111521	0.298	-1.74436	0.000794887	0.0723216	yes	down	0.82	5.21	2.69	0.85	1.12	2.61	2.22	1.32	1.36	2.90667	1.58
gene-LOC121111544	LOC121111544	leucine-rich repeat-containing protein 4C-like	9.651	3.27075	0.0461479	1	yes	up	0	0	0	0.01	0.02	0.01	0.05	0.04	0.05	0	0.03
gene-LOC121111582	LOC121111582	uncharacterized LOC121111582	4.328	2.11369	0.00949487	0.235944	yes	up	0.1	0	0.06	0.25	0.47	0.63	0.19	0.19	0.85	0.0533333	0.43
gene-LOC121111646	LOC121111646	uncharacterized LOC121111646	4.915	2.29722	0.0169339	0.296931	yes	up	0.04	0	0.39	1.81	0.44	1.82	0.59	0.48	2.71	0.143333	1.30833
gene-LOC121111686	LOC121111686	translation initiation factor IF-2-like, transcript variant X1	2.924	1.54813	0.012516	0.259651	yes	up	1.31	2.12	2.29	3.1	2.37	17.38	36.22	6.33	19.16	1.90667	14.0933
gene-LOC121111955	LOC121111955	uncharacterized LOC121111955	0.434	-1.20266	0.0386974	0.384779	yes	down	0.11	0.14	0.15	0.1	0.09	0.05	0.16	0.11	0.15	0.133333	0.11
gene-LOC121112226	LOC121112226	uncharacterized LOC121112226	0.222	-2.16873	0.0015274	0.107954	yes	down	0.1	0.34	0.67	0.18	0.11	0.08	0.23	0.08	0.22	0.37	0.15
gene-LOC121113107	LOC121113107	vegetative cell wall protein gp1-like, transcript variant X1	2.105	1.07358	0.0154701	0.28657	yes	up	1.75	1.48	2.25	2.28	3.84	7.34	13.21	4.01	15.6	1.82667	7.71333
gene-LOC121113118	LOC121113118	coiled-coil domain-containing protein 81-like	60.131	5.91003	0.00375977	0.164821	yes	up	0	0.01	0	0	1.73	0	0.62	0.53	6.79	0.00333333	1.61167
gene-LOC121113143	LOC121113143	uncharacterized LOC121113143	195.446	7.61063	0.00508074	0.182139	yes	up	0	0	0	6.27	0	2.12	0	4.28	11.73	0	4.06667
gene-LOC121113157	LOC121113157	uncharacterized LOC121113157	2.526	1.33695	0.0396693	0.387036	yes	up	0.1	0.05	0.08	0.16	0.15	0.34	0.46	0.32	0.94	0.0766667	0.395
gene-LOC121113178	LOC121113178	uncharacterized LOC121113178	0.534	-0.905035	0.0343596	0.37633	yes	down	6.45	23.9	14.25	9.69	9.5	17.13	27.97	9.89	15.09	14.8667	14.8783
gene-LOC121113192	LOC121113192	uncharacterized LOC121113192	2.131	1.09144	0.0161364	0.292016	yes	up	0.24	0.15	0.14	0.48	0.81	0.55	0.6	0.57	1.36	0.176667	0.728333
gene-LOC121113205	LOC121113205	uncharacterized LOC121113205	18.54	4.21259	0.00617981	1	yes	up	0	0	0	0.68	1.64	1.06	0.49	1.04	0.42	0	0.888333
gene-LOC121113206	LOC121113206	uncharacterized LOC121113206, transcript variant X1	26.123	4.70727	0.0195804	0.314593	yes	up	0	0	0	0	0.48	0.54	0.2	0.33	0	0	0.258333
gene-LOC121113225	LOC121113225	uncharacterized LOC121113225	2.293	1.19724	0.00175172	0.117744	yes	up	0.34	0.19	0.53	0.73	1.22	2.3	1.95	1.47	2.25	0.353333	1.65333
gene-LOC121113256	LOC121113256	inositol 1,4,5-trisphosphate receptor-interacting protein-like 1	15.993	3.99939	0.0216313	1	yes	up	0	0	0	0.05	0.05	0.13	0.02	0	0.1	0	0.0583333
gene-LOC121113283	LOC121113283	basic proline-rich protein-like	0.647	-0.628413	0.0239193	0.33706	yes	down	3.33	2.55	3.09	2.83	3.02	3.12	4.73	3.76	3.43	2.99	3.48167
gene-LOC121113288	LOC121113288	transmembrane protein 178B-like	2.738	1.45297	0.0319604	0.366443	yes	up	0.17	1.92	3.44	2.77	4.29	9.14	3.22	10.1	9.77	1.84333	6.54833
gene-LOC121113304	LOC121113304	uncharacterized LOC121113304	2.546	1.34831	8.3e-06	0.00650979	yes	up	1.02	0.67	1.03	2.75	4.23	4.56	3.55	3.9	13.86	0.906667	5.475
gene-LOC121113330	LOC121113330	endogenous retrovirus group K member 8 Gag polyprotein-like	10.442	3.38427	0.0240601	0.338651	yes	up	0.05	0.03	0.04	0.13	1.52	0	0.03	0.09	2.77	0.04	0.756667
gene-LOC121113406	LOC121113406	uncharacterized LOC121113406	3.527	1.8185	0.0170808	0.297029	yes	up	0.26	0.05	0.04	0.39	1.17	0.41	0.47	0.81	1.48	0.116667	0.788333
gene-LOC121113433	LOC121113433	collagen alpha-1(I) chain-like	1.854	0.890514	0.0160258	0.291098	yes	up	0.14	0.12	0.14	0.3	0.26	0.48	0.72	0.3	0.88	0.133333	0.49
gene-LOC396380	LOC396380	glutathione transferase, transcript variant X1	0.594	-0.750973	0.00318701	0.153877	yes	down	16.77	19.19	22.87	19.85	20.47	24.56	19	16.07	22.55	19.61	20.4167
gene-LOC415324	LOC415324	epididymal protein-like, transcript variant X1	13.039	3.70478	0.009649	0.236804	yes	up	0	0.08	0.05	0.07	0.05	1.82	2.15	0.65	2.35	0.0433333	1.18167
gene-LOC416146	LOC416146	probable E3 ubiquitin-protein ligase MID2-like	11.417	3.51316	0.00282255	0.149199	yes	up	0	0.11	0.13	0.31	0.17	0.15	4.67	0.2	6.22	0.08	1.95333
gene-LOC416530	LOC416530	uncharacterized LOC416530, transcript variant X1	1.511	0.595474	0.0214591	0.323888	yes	up	0.75	0.99	1.14	2.12	2.6	2.71	2.19	3.36	3.16	0.96	2.69
gene-LOC417131	LOC417131	centrosome-associated protein 350-like, transcript variant X1	2.671	1.41713	0.0153439	0.285692	yes	up	4.96	2.58	1.45	5.42	4.67	19.36	38.86	10.18	24.81	2.99667	17.2167
gene-LOC417192	LOC417192	torsin family 1, member B-like	3.471	1.79534	0.0373038	0.381695	yes	up	0.06	0	0.71	0.56	0.87	2.2	2.17	2.47	1.58	0.256667	1.64167
gene-LOC417937	LOC417937	solute carrier family 23 member 1-like, transcript variant X2	1.976	0.982297	0.0377563	0.383048	yes	up	0.36	0.41	0.59	0.75	1.54	3.02	1.06	0.71	2.02	0.453333	1.51667
gene-LOC418298	LOC418298	solute carrier family 25 member 33-like	0.531	-0.913365	0.00427385	0.169492	yes	down	2.05	4.74	2.52	3.01	2.27	3.04	3.1	2.72	4.2	3.10333	3.05667
gene-LOC419080	LOC419080	olfactory receptor 51G2-like	0.171	-2.54605	7.9e-05	0.0194043	yes	down	0.15	1.28	0.61	0.12	0.21	0.09	0.4	0.19	0.38	0.68	0.231667
gene-LOC419333	LOC419333	formin-like protein 16-like, transcript variant X1	2.717	1.44207	0.0150556	0.282409	yes	up	0.07	0.08	0.21	0.32	0.82	0.63	0.52	0.32	0.7	0.12	0.551667
gene-LOC419830	LOC419830	uncharacterized LOC419830, transcript variant X2	10.182	3.34793	0.0470893	0.414195	yes	up	0	0	0.09	0.11	0.12	0.23	2.57	0.23	1.33	0.03	0.765
gene-LOC421232	LOC421232	GDNF inducible zinc finger protein 1-like, transcript variant X3	6.325	2.66114	3.8e-05	0.0125183	yes	up	0.42	0.19	0.95	1.35	1.58	9.35	8.82	1.98	9.89	0.52	5.495
gene-LOC421892	LOC421892	transcription elongation factor B polypeptide 3-like	11.846	3.56627	0.00394522	0.165274	yes	up	0	0.01	0	0.06	0.03	0.08	0.03	0.08	0.23	0.00333333	0.085
gene-LOC422106	LOC422106	uncharacterized LOC422106	101.48	6.66505	0.0206116	0.317976	yes	up	0	0	0	0.21	0	0	1.13	0.21	9.63	0	1.86333
gene-LOC423110	LOC423110	USP6 N-terminal like, transcript variant X8	0.574	-0.799659	0.0300604	0.358936	yes	down	5.66	8.33	4.95	5.81	7.85	6.69	4.48	7.28	6.48	6.31333	6.43167
gene-LOC423222	LOC423222	acyl-CoA thioesterase 1-like, transcript variant X2	0.425	-1.23411	0.00762564	0.217321	yes	down	2.73	0.87	1.31	0.94	1.06	1.7	1.17	1.68	1.49	1.63667	1.34
gene-LOC423893	LOC423893	uncharacterized LOC423893, transcript variant X3	4.501	2.17029	2.41e-05	0.00967535	yes	up	0.2	0.07	0.15	0.53	1.27	0.52	1.64	1.08	2.8	0.14	1.30667
gene-LOC424014	LOC424014	putative methyltransferase, transcript variant X1	0.409	-1.29157	0.00210047	0.129069	yes	down	54.47	94.23	29.16	33.97	28.71	67.6	52.41	40.48	28.21	59.2867	41.8967
gene-LOC424300	LOC424300	von Willebrand factor D and EGF domain-containing protein-like, transcript variant X1	6.323	2.66056	0.011948	0.25686	yes	up	0.06	0.02	0.02	0.03	0.06	0.29	1.78	0.1	0.63	0.0333333	0.481667
gene-LOC424430	LOC424430	quinone oxidoreductase-like 2	0.631	-0.663388	0.00817655	0.224139	yes	down	13.28	13.55	19.44	15	15.31	20.38	19.59	18.52	17.24	15.4233	17.6733
gene-LOC425001	LOC425001	uncharacterized LOC425001, transcript variant X1	0.127	-2.97967	0.0140486	0.275747	yes	down	0.87	0.03	0.09	0.08	0	0.11	0.08	0.19	0.04	0.33	0.0833333
gene-LOC426385	LOC426385	serine/threonine kinase 35-like	6.565	2.71473	0.00881033	0.228584	yes	up	0.02	0	0.08	0.15	0.04	0.52	0.67	0.2	1.25	0.0333333	0.471667
gene-LOC427010	LOC427010	zinc finger RNA-binding protein-like, transcript variant X1	1.602	0.679764	0.0213409	0.32306	yes	up	1.46	1.53	2.13	2.92	4.3	4.6	4.75	3.83	9.84	1.70667	5.04
gene-LOC428383	LOC428383	leucine-rich repeat-containing protein 7-like	2.605	1.38111	0.0465004	0.412591	yes	up	2.46	0.3	1.02	3.06	3.15	3.58	8.1	4.71	22.24	1.26	7.47333
gene-LOC428505	LOC428505	SUN domain-containing protein 3-like, transcript variant X1	1.96	0.970858	0.0496147	0.421162	yes	up	0.84	0.57	1.26	2.39	1.23	5.23	3.71	4.46	3.87	0.89	3.48167
gene-LOC430303	LOC430303	low-density lipoprotein receptor-related protein 2-like, transcript variant X1	3.779	1.91814	0.00580444	0.191558	yes	up	0.61	0.43	0.36	1.63	0.88	3.16	15.5	1.47	11.59	0.466667	5.705
gene-LOC431316	LOC431316	scale keratin-like, transcript variant X1	43.65	5.44792	0.0277678	0.354353	yes	up	0	0	0.65	0	43.34	40.31	0.09	1.29	1	0.216667	14.3383
gene-LOC768392	LOC768392	uncharacterized LOC768392, transcript variant X1	6.02	2.58979	0.0196069	0.314593	yes	up	0.02	0.08	0.04	0.1	0.25	0.13	1.07	0.2	1.09	0.0466667	0.473333
gene-LOC768786	LOC768786	acidic mammalian chitinase-like, transcript variant X1	0.199	-2.32573	0.0221092	0.328503	yes	down	2.95	82.79	54.46	15.74	37.76	5.92	2.34	25.86	1.89	46.7333	14.9183
gene-LOC768995	LOC768995	uncharacterized LOC768995, transcript variant X3	4.479	2.16327	0.0359982	0.380418	yes	up	0.01	0	0.2	0.41	0.27	1.23	0.48	0.4	0.08	0.07	0.478333
gene-LOC769267	LOC769267	claudin-16-like, transcript variant X1	58.449	5.86911	0.000146818	0.028114	yes	up	0	0	0	0.17	0.18	0.63	1.25	0.52	4.76	0	1.25167
gene-LOC769486	LOC769486	scale keratin-like	7.309	2.86966	0.028579	0.354353	yes	up	0	0	0.86	0.16	1.06	10.41	1.28	2.01	12.38	0.286667	4.55
gene-LOC769510	LOC769510	uncharacterized LOC769510, transcript variant X5	1.923	0.943607	0.0132246	0.267876	yes	up	3.24	1.34	1.85	5.4	5.67	6.1	9.22	5.89	18.48	2.14333	8.46
gene-LOC769729	LOC769729	uncharacterized LOC769729, transcript variant X1	0.436	-1.19862	0.0150568	0.282409	yes	down	15.71	34.53	39.94	18.27	35.21	24.87	24.27	15.28	11.29	30.06	21.5317
gene-LOC770574	LOC770574	uncharacterized LOC770574	3.459	1.79028	0.0341118	0.37633	yes	up	1.82	0.21	0.09	0.64	2.74	0.73	3.44	17.99	7.82	0.706667	5.56
gene-LOC770617	LOC770617	transmembrane protein 100-like	0.18	-2.47398	0.000679926	0.0673336	yes	down	20.03	75.57	10.27	13.16	12.45	4.38	5.18	22.41	6.86	35.29	10.74
gene-LOC770936	LOC770936	serine/threonine-protein kinase SRPK3-like, transcript variant X1	2.022	1.01595	0.0170079	0.296931	yes	up	1.68	0.48	0.7	2.42	2.68	3.27	4	2.76	8.1	0.953333	3.87167
gene-LOC771972	LOC771972	uncharacterized LOC771972, transcript variant X1	51.889	5.69736	0.000104864	0.0231329	yes	up	73.4	28.86	24.9	65.81	87.67	1389.69	22660.6	405.95	5456.96	42.3867	5011.12
gene-LOC772017	LOC772017	kelch repeat-containing protein 2-like, transcript variant X1	0.315	-1.66774	0.0217909	0.325638	yes	down	0.17	0.27	0.42	0	0.18	0.24	0.2	0.21	0.18	0.286667	0.168333
gene-LOC772158	LOC772158	heat shock protein 30C-like, transcript variant X1	0.109	-3.19896	0.000254661	0.0378144	yes	down	0.97	7.66	0.37	0.86	0.13	0.37	0.48	0.81	1.03	3	0.613333
gene-LOC776719	LOC776719	V-type proton ATPase catalytic subunit A-like, transcript variant X1	4.535	2.18095	0.000157576	0.0291568	yes	up	0.86	0.81	1.74	3.07	3.06	20.24	25.7	5.06	18.07	1.13667	12.5333
gene-LOC776816	LOC776816	actin, cytoplasmic 2-like	0.65	-0.622541	0.0320322	0.366834	yes	down	816.68	1520.54	1729.48	1279.11	1397.45	1879.08	1166.75	1826.24	1903.67	1355.57	1575.38
gene-LPAR1	LPAR1	lysophosphatidic acid receptor 1, transcript variant X1	0.431	-1.21292	0.0246941	0.342665	yes	down	9.45	48.89	14.71	13.94	19.57	17.37	12.27	39.96	13.88	24.35	19.4983
gene-LPAR4	LPAR4	lysophosphatidic acid receptor 4, transcript variant X3	2.3	1.20137	0.0204815	0.317976	yes	up	4.57	2.58	4.48	7.55	4.41	12.64	30.43	9.66	39.17	3.87667	17.31
gene-LPAR6	LPAR6	lysophosphatidic acid receptor 6	1.695	0.761379	0.0197507	0.315168	yes	up	0.9	1.27	1.25	1.92	2.55	4.42	5.42	2.79	5.31	1.14	3.735
gene-LRAT	LRAT	lecithin retinol acyltransferase (phosphatidylcholine--retinol O-acyltransferase)	3.311	1.72743	0.0185965	0.308095	yes	up	0.01	0.07	0.07	0.06	0.42	0.35	0.29	0.17	0.75	0.05	0.34
gene-LRFN2	LRFN2	leucine rich repeat and fibronectin type III domain containing 2, transcript variant X2	10.728	3.42332	0.0119903	0.25686	yes	up	0.01	0	0.01	0.14	0.04	0.26	0.01	0.15	0.42	0.00666667	0.17
gene-LRGUK	LRGUK	leucine rich repeats and guanylate kinase domain containing, transcript variant X1	3.017	1.59332	0.0131458	0.267554	yes	up	5.49	1.39	1.87	7.06	6.85	16.52	30.28	6.58	58.9	2.91667	21.0317
gene-LRP4	LRP4	LDL receptor related protein 4, transcript variant X1	1.766	0.82029	0.000149703	0.028337	yes	up	1.57	1.37	1.85	3.39	4.5	6.66	5.11	4.78	6.53	1.59667	5.16167
gene-LRP8	LRP8	LDL receptor related protein 8	2.823	1.4974	0.0400811	0.388077	yes	up	0.26	0.02	0.24	1.11	0.81	0.64	0.26	0.83	1.77	0.173333	0.903333
gene-LRRC10B	LRRC10B	leucine rich repeat containing 10B	2.891	1.53135	0.00246148	0.140262	yes	up	0.12	0.13	0.35	0.88	0.64	1.44	1.2	0.58	1.97	0.2	1.11833
gene-LRRC27	LRRC27	leucine rich repeat containing 27	1.574	0.654262	0.0228101	0.331856	yes	up	1.73	1.1	1.36	2.52	3.34	4.31	3.56	4.41	7.05	1.39667	4.19833
gene-LRRC46	LRRC46	leucine rich repeat containing 46, transcript variant X1	2.268	1.18149	0.0266771	0.352725	yes	up	3.35	1.91	2.8	5.48	4.22	20.73	20.76	4.25	20.21	2.68667	12.6083
gene-LRRCC1	LRRCC1	leucine rich repeat and coiled-coil centrosomal protein 1, transcript variant X4	2.069	1.04923	0.00565352	0.189618	yes	up	0.6	0.39	0.6	0.73	1.41	2.26	2.98	1.91	3.7	0.53	2.165
gene-LRTOMT	LRTOMT	leucine rich transmembrane and O-methyltransferase domain containing, transcript variant X1	2.335	1.22312	0.0131964	0.267633	yes	up	0.57	0.7	0.9	2.73	1.92	2.63	2.72	1.64	7.82	0.723333	3.24333
gene-LSMEM1	LSMEM1	leucine rich single-pass membrane protein 1, transcript variant X1	3.967	1.98787	0.0344524	0.37633	yes	up	0.06	0.05	0.09	0.59	0.44	0.36	0.64	0.3	0.62	0.0666667	0.491667
gene-LURAP1	LURAP1	leucine rich adaptor protein 1	2.804	1.48762	0.0370008	0.381695	yes	up	3.69	3.76	7.73	6.19	5.36	23.02	94.34	10.62	35.1	5.06	29.105
gene-LY6CLEL	LY6CLEL	lymphocyte antigen 6 complex, locus E-like	21.532	4.42838	0.000111733	0.0240572	yes	up	0.36	1.04	0.34	1.09	0.29	72.78	52.21	15.75	8.29	0.58	25.0683
gene-LYG2	LYG2	lysozyme g2, transcript variant X1	4.794	2.26114	0.0118777	0.25686	yes	up	0.28	0.92	0.74	0.98	0.45	16.85	5.65	1.51	14.36	0.646667	6.63333
gene-LZTS1	LZTS1	leucine zipper tumor suppressor 1	3.515	1.81365	0.00993226	0.239413	yes	up	0.84	0.63	1.25	1.79	0.81	5.71	17.29	2.39	12.95	0.906667	6.82333
gene-MAB21L3	MAB21L3	mab-21 like 3, transcript variant X2	4.218	2.07647	9.13e-05	0.0208936	yes	up	0.65	1.33	1.27	1.67	2.52	10.89	25.62	5.31	14.3	1.08333	10.0517
gene-MACC1	MACC1	MACC1, MET transcriptional regulator, transcript variant X1	1.848	0.886334	0.00639226	0.198346	yes	up	1.59	1.66	1.35	2.67	4.89	3.66	8.69	4.01	9.98	1.53333	5.65
gene-MAFIP	MAFIP	MAFF interacting protein (pseudogene)	2.104	1.07301	0.0338468	0.375805	yes	up	6.01	4.18	2.9	8.01	4.08	17.28	32.51	8.71	36.61	4.36333	17.8667
gene-MALL	MALL	mal, T cell differentiation protein like	2.863	1.51756	0.0394732	0.387036	yes	up	1.14	10.17	12.74	10.6	8.94	82.21	87.99	15.55	45.48	8.01667	41.795
gene-MANEAL	MANEAL	mannosidase endo-alpha like	3.864	1.95026	0.0305007	0.36032	yes	up	0.08	0.09	0.53	0.42	0.14	1.57	4.49	0.65	4	0.233333	1.87833
gene-MANF	MANF	mesencephalic astrocyte derived neurotrophic factor, transcript variant X1	0.61	-0.712328	0.0289621	0.354871	yes	down	188.55	192.11	420.06	312.63	256.65	277.13	377.15	200.46	331.36	266.907	292.563
gene-MANSC4	MANSC4	MANSC domain containing 4, transcript variant X4	3.544	1.82553	0.038535	0.384779	yes	up	0.12	0.05	0.08	0.23	0.56	0.13	0.87	0.17	2	0.0833333	0.66
gene-MAOB	MAOB	monoamine oxidase B	0.306	-1.70931	0.0225402	0.33083	yes	down	2.36	0.61	0.19	0.8	0.81	0.57	0.52	0.55	0.3	1.05333	0.591667
gene-MAP1A	MAP1A	microtubule associated protein 1A, transcript variant X1	1.851	0.888204	0.0124666	0.259651	yes	up	2.6	3.17	2.27	5.47	7.27	5.46	12.44	6.69	23.88	2.68	10.2017
gene-MAP1B	MAP1B	microtubule associated protein 1B	0.539	-0.891244	0.027483	0.353768	yes	down	0.46	1.16	0.53	0.49	0.67	0.45	1.19	0.74	0.75	0.716667	0.715
gene-MAP1LC3A	MAP1LC3A	microtubule associated protein 1 light chain 3 alpha	1.503	0.587878	0.0292764	0.356337	yes	up	2.59	2.93	3.92	4.81	4.83	12.14	9.8	8.45	15.12	3.14667	9.19167
gene-MAP2K1	MAP2K1	mitogen-activated protein kinase kinase 1	0.633	-0.660639	0.0136276	0.272684	yes	down	41.77	54.89	50.72	52.91	54.54	52.67	41.54	62.63	74.56	49.1267	56.475
gene-MAP3K20	MAP3K20	mitogen-activated protein kinase kinase kinase 20, transcript variant X1	0.643	-0.637549	0.0194422	0.313896	yes	down	14.5	27.7	21.25	22.71	21.11	17.2	36.18	22.93	32.41	21.15	25.4233
gene-MAP3K8	MAP3K8	mitogen-activated protein kinase kinase kinase 8, transcript variant X1	1.667	0.737093	0.00321307	0.154258	yes	up	0.76	0.8	0.93	1.72	2.46	2.79	2.44	2.35	3.84	0.83	2.6
gene-MAPK10	MAPK10	mitogen-activated protein kinase 10, transcript variant X1	0.383	-1.38325	0.0418816	0.397068	yes	down	0.37	3.07	1.18	1.06	1.67	0.33	1.38	0.8	0.66	1.54	0.983333
gene-MAPK11	MAPK11	mitogen-activated protein kinase 11	0.534	-0.905368	0.0333741	0.373372	yes	down	33.4	150.2	62.55	47.78	61.52	109.14	111.07	74.3	85.24	82.05	81.5083
gene-MAPK15	MAPK15	mitogen-activated protein kinase 15, transcript variant X1	2.07	1.04966	0.0461091	0.411558	yes	up	3.56	1.55	1.56	4.29	3.48	9.67	10.75	5.75	28.55	2.22333	10.415
gene-MAPK8IP3	MAPK8IP3	mitogen-activated protein kinase 8 interacting protein 3, transcript variant X1	1.826	0.868915	0.0249211	0.343816	yes	up	2.58	2.09	2.69	4.54	10.54	6.32	7.69	4.06	15.77	2.45333	8.15333
gene-MAPT	MAPT	microtubule associated protein tau, transcript variant X3	1.683	0.75121	0.03746	0.381695	yes	up	4	4.24	9.14	8.89	17.67	13.7	10.81	12.24	34.22	5.79333	16.255
gene-MASTL	MASTL	microtubule associated serine/threonine kinase like, transcript variant X1	2.381	1.2518	0.0186922	0.308224	yes	up	0.06	0.11	0.08	0.17	0.24	0.32	0.44	0.34	0.88	0.0833333	0.398333
gene-MATK	MATK	megakaryocyte-associated tyrosine kinase, transcript variant X1	1.95	0.963689	0.0268802	0.353263	yes	up	0.38	0.94	0.77	1.06	1.26	2.42	2.89	1.51	6.18	0.696667	2.55333
gene-MBOAT1	MBOAT1	membrane bound O-acyltransferase domain containing 1, transcript variant X1	0.6	-0.738134	0.0102899	0.242838	yes	down	20.52	30.94	15.22	19.31	21.3	19.87	28.17	26.21	33.99	22.2267	24.8083
gene-MBOAT2	MBOAT2	membrane bound O-acyltransferase domain containing 2	1.903	0.928181	0.00182295	0.118893	yes	up	0.77	1.86	1.42	2.92	3.5	4.03	6.82	4.8	10.15	1.35	5.37
gene-MC5R	MC5R	melanocortin 5 receptor, transcript variant X1	2.199	1.13687	0.0439278	0.403685	yes	up	0.18	0.19	0.39	0.74	0.98	1.36	2.39	0.41	0.79	0.253333	1.11167
gene-MCAM	MCAM	melanoma cell adhesion molecule	0.649	-0.624252	0.0413726	0.394284	yes	down	11.21	23.76	21.42	17.73	17.33	23.99	34.08	20.02	21.69	18.7967	22.4733
gene-MCM5	MCM5	minichromosome maintenance complex component 5	1.868	0.901593	0.0236265	0.335158	yes	up	0.67	0.8	0.75	1.22	1.1	3.86	3.35	2	5.16	0.74	2.78167
gene-MCOLN2	MCOLN2	mucolipin 2, transcript variant X1	0.246	-2.02525	2.84e-06	0.00361262	yes	down	2.75	3.11	1.08	0.61	1.22	0.98	1.08	1.01	1.58	2.31333	1.08
gene-MCUB	MCUB	mitochondrial calcium uniporter dominant negative beta subunit, transcript variant X1	0.535	-0.9013	0.00856862	0.226982	yes	down	134.82	142.3	146.29	189	115.93	114.63	113.28	112.4	164.45	141.137	134.948
gene-MEGF6	MEGF6	multiple EGF like domains 6, transcript variant X1	6.662	2.73593	0.00166909	0.11549	yes	up	0.05	0.08	0.35	0.46	0.26	0.53	4.23	1.26	7	0.16	2.29
gene-MEGF9	MEGF9	multiple EGF-like-domains 9	0.462	-1.11546	0.0258557	0.346011	yes	down	4.23	19.35	4.21	5.1	8.22	5.49	11.38	5.77	13.16	9.26333	8.18667
gene-MEIS2	MEIS2	Meis homeobox 2, transcript variant X1	0.535	-0.901553	0.028427	0.354353	yes	down	30.5	21.84	42.9	31.11	32.62	25.68	34.81	21.97	14.25	31.7467	26.74
gene-MERTK	MERTK	MER proto-oncogene, tyrosine kinase	0.495	-1.0159	0.00328923	0.154763	yes	down	5.63	9.91	4.5	4.61	5.14	4.93	10.42	5.2	6.64	6.68	6.15667
gene-METTL21A	METTL21A	methyltransferase like 21A, transcript variant 1	0.627	-0.673962	0.00759677	0.21724	yes	down	13.73	21.71	16.07	16.74	13.09	23.6	26.95	18.31	24.4	17.17	20.515
gene-MFSD1	MFSD1	major facilitator superfamily domain containing 1, transcript variant X1	1.592	0.671268	0.0333027	0.373286	yes	up	6.4	6.15	7.92	9.91	12.96	16.62	36.24	14.73	39.13	6.82333	21.5983
gene-MFSD2A	MFSD2A	major facilitator superfamily domain containing 2A	0.299	-1.74371	0.000105354	0.0231329	yes	down	12.63	32.99	11.46	13.22	9	7.51	7.16	10.18	14.6	19.0267	10.2783
gene-MGAT2	MGAT2	mannosyl (alpha-1,6-)-glycoprotein beta-1,2-N-acetylglucosaminyltransferase	0.621	-0.687668	0.0285682	0.354353	yes	down	17.14	33.26	51.61	35.7	32.34	39.24	33.83	37.49	43.9	34.0033	37.0833
gene-MGAT3	MGAT3	mannosyl (beta-1,4-)-glycoprotein beta-1,4-N-acetylglucosaminyltransferase, transcript variant X1	2.528	1.33776	0.00848358	0.225713	yes	up	4.84	5.93	6.19	12.43	10.97	16.44	38.17	13.3	96.04	5.65333	31.225
gene-MGAT5B	MGAT5B	alpha-1,6-mannosylglycoprotein 6-beta-N-acetylglucosaminyltransferase B, transcript variant X1	2.61	1.38395	0.000733117	0.0685964	yes	up	0.73	1.34	1.54	4.54	4.55	4.87	6.34	2.67	3.49	1.20333	4.41
gene-MHCY2	MHCY2	major histocompatibility complex-Y, class I heavy chain 2	3.842	1.94194	0.0294756	0.357057	yes	up	1.11	0.07	0.1	3.06	0.23	4.73	2.61	3.86	4.37	0.426667	3.14333
gene-MIB2	MIB2	mindbomb E3 ubiquitin protein ligase 2	0.541	-0.886613	0.0282125	0.354353	yes	down	46.75	65.67	51.21	52.54	66.36	36.96	29.03	75.07	63.37	54.5433	53.8883
gene-MID1	MID1	midline 1, transcript variant X4	1.984	0.988517	0.00535374	0.184061	yes	up	1.26	0.73	1.4	2.14	2.38	3.5	7.64	3.29	7.52	1.13	4.41167
gene-MIDN	MIDN	midnolin, transcript variant X1	0.549	-0.865362	0.0054868	0.187074	yes	down	6.47	16.06	7.82	8.16	7.11	11.53	13.48	9.08	13.11	10.1167	10.4117
gene-MINA	MINA	MYC induced nuclear antigen	0.581	-0.782493	0.0221937	0.328503	yes	down	8.04	11.43	22.26	11.11	13.99	16.55	19.54	12.4	12.77	13.91	14.3933
gene-MIS18A	MIS18A	MIS18 kinetochore protein A, transcript variant X1	1.657	0.72884	0.0438975	0.403685	yes	up	5.04	3.37	2.64	3.79	6.96	7.1	11.68	7.42	20.72	3.68333	9.61167
gene-MKI67	MKI67	marker of proliferation Ki-67, transcript variant X2	2.139	1.09678	0.0331109	0.37259	yes	up	0.11	0.11	0.1	0.27	0.41	0.7	0.16	0.45	0.49	0.106667	0.413333
gene-MLF1	MLF1	myeloid leukemia factor 1, transcript variant X3	2.445	1.28956	0.0362563	0.381421	yes	up	15.72	6.75	3.86	21.18	10.72	39.54	69.44	24.34	133.68	8.77667	49.8167
gene-MLNR	MLNR	motilin receptor	0.185	-2.4371	0.00175103	0.117744	yes	down	9.26	8.8	2.55	4.05	2.05	0.84	1.33	3.55	0.57	6.87	2.065
gene-MMP17	MMP17	matrix metallopeptidase 17, transcript variant X1	4.443	2.15168	0.00419811	0.16794	yes	up	1.26	1.84	1.05	1.34	1.48	12.21	24.16	5.06	32.61	1.38333	12.81
gene-MMP23A	MMP23A	matrix metallopeptidase 23A (pseudogene), transcript variant X1	0.665	-0.587979	0.0356831	0.378627	yes	down	1.4	1.08	2.11	1.84	1.27	1.49	2.5	1.58	2.49	1.53	1.86167
gene-MMR1L4	MMR1L4	macrophage mannose receptor 1-like 4	3.321	1.73172	0.0181729	0.30569	yes	up	0.38	0.08	0.07	1.32	1.71	0.37	0.62	0.95	1.75	0.176667	1.12
gene-MOBP	MOBP	myelin-associated oligodendrocyte basic protein, transcript variant X1	0.417	-1.26052	0.0232591	0.33336	yes	down	17.99	41.73	9.58	15.71	10.87	12.61	6.99	28.2	35.63	23.1	18.335
gene-MOK	MOK	MOK protein kinase, transcript variant X5	2.366	1.24242	0.0276849	0.354353	yes	up	2.18	0.58	0.97	2.77	3.84	4.73	4.36	3.84	19.31	1.24333	6.475
gene-MORN3	MORN3	MORN repeat containing 3, transcript variant X1	2.71	1.43842	0.00572422	0.190276	yes	up	8.89	4.05	4.85	14.88	9.9	37.44	49.61	14.33	83.09	5.93	34.875
gene-MPP4	MPP4	membrane palmitoylated protein 4, transcript variant X2	2.46	1.29837	0.00212875	0.130321	yes	up	0.42	0.19	0.33	0.66	1.71	1.18	1.62	1.11	2.61	0.313333	1.48167
gene-MPP7	MPP7	membrane palmitoylated protein 7, transcript variant X2	2.951	1.5611	0.0067124	0.205075	yes	up	1.84	1.5	1.71	2.31	2.4	15.1	14.27	5.33	27.21	1.68333	11.1033
gene-MPZL1	MPZL1	myelin protein zero like 1, transcript variant X1	0.493	-1.02087	9.18e-06	0.00687174	yes	down	24.57	31.11	31.98	19.95	29.2	25.23	25.64	26.17	30.72	29.22	26.1517
gene-MPZL2	MPZL2	myelin protein zero like 2, transcript variant X1	0.451	-1.14917	0.0244043	0.341453	yes	down	16.46	119.35	52.26	25.11	30.59	63.95	82.27	32.17	94.96	62.69	54.8417
gene-MRM1	MRM1	mitochondrial rRNA methyltransferase 1	1.615	0.691294	0.0267463	0.352931	yes	up	1.55	1.36	1.74	2.43	2.06	4.01	7.02	3.24	7.37	1.55	4.355
gene-MSH4	MSH4	mutS homolog 4, transcript variant X1	1.854	0.890693	0.00437114	0.170559	yes	up	5.15	2.98	4.79	7.76	13.49	14.83	18.92	11.32	30.45	4.30667	16.1283
gene-MSLN	MSLN	mesothelin, transcript variant X2	4.325	2.11266	0.0163833	0.294106	yes	up	0.02	0.09	0.02	0.17	0.11	0.64	0.45	0.46	0.24	0.0433333	0.345
gene-MSMB	MSMB	microseminoprotein, beta-	13.405	3.74465	0.00416524	0.16771	yes	up	2.51	8.56	0.75	9.91	0.68	130.49	174.97	38.17	415.35	3.94	128.262
gene-MSMO1	MSMO1	methylsterol monooxygenase 1	0.525	-0.928302	0.0494379	0.421155	yes	down	52.09	54.31	22.68	55.94	29.22	25.82	47.57	21.24	88.35	43.0267	44.69
gene-MTTPL	MTTPL	microsomal triglyceride transfer protein-like	0.188	-2.41159	0.0255356	0.345849	yes	down	0.63	2.94	0.16	0.05	0.05	0.2	0.91	0.08	2.14	1.24333	0.571667
gene-MTUS1	MTUS1	microtubule associated tumor suppressor 1, transcript variant X5	1.845	0.883548	0.0170412	0.296931	yes	up	8.21	8.39	17.41	15.64	19.07	42.49	41.29	23.57	79.42	11.3367	36.9133
gene-MUC5L	MUC5L	mucin 5 like	3.451	1.78699	0.00285388	0.149199	yes	up	0.57	0.2	0.79	2.55	4.97	2.1	14.42	4.88	35.08	0.52	10.6667
gene-MXD3	MXD3	MAX dimerization protein 3, transcript variant X1	0.586	-0.771653	0.0443664	0.405066	yes	down	1.55	2.36	1.16	1.04	1.59	2.44	1.82	2.3	1.92	1.69	1.85167
gene-MYC	MYC	v-myc avian myelocytomatosis viral oncogene homolog, transcript variant X1	0.324	-1.62543	0.00317431	0.153877	yes	down	6.79	37.19	6.42	7.46	5.57	9.77	16.06	11.57	11.17	16.8	10.2667
gene-MYO15L	MYO15L	myosin-XV-like, transcript variant X1	3.567	1.83453	0.0236491	0.335158	yes	up	0.03	0.08	0.04	0.09	0.07	0.74	0.53	0.12	0.65	0.05	0.366667
gene-MYO1B	MYO1B	myosin IB, transcript variant X1	2.549	1.35017	0.00233508	0.136549	yes	up	7.31	7.57	17.01	25.68	25.6	47.51	58.13	24.87	152.5	10.63	55.715
gene-MYO1C	MYO1C	myosin IC, transcript variant X1	0.608	-0.717653	0.0363507	0.381695	yes	down	18.06	52.82	36.95	31.96	43.05	30.22	41.57	43.76	46	35.9433	39.4267
gene-MYO5A	MYO5A	myosin VA	1.673	0.742447	0.00284449	0.149199	yes	up	3.37	5.39	7.29	7.45	10.88	11.49	11.31	15.72	19.5	5.35	12.725
gene-MYO7B	MYO7B	myosin VIIB, transcript variant X1	6.589	2.71997	0.00196636	0.123026	yes	up	0.02	0.01	0.02	0.12	0.06	0.46	0.22	0.12	0.1	0.0166667	0.18
gene-MYOM2	MYOM2	myomesin 2, transcript variant X2	7.312	2.87031	1.46e-05	0.00732341	yes	up	0.23	0.15	0.13	0.53	0.65	5.03	4.45	1.31	3.32	0.17	2.54833
gene-NABP1	NABP1	nucleic acid binding protein 1	0.386	-1.37232	0.0333125	0.373286	yes	down	6.86	30.29	3.97	8.15	7.24	3.77	5.4	9.59	26.64	13.7067	10.1317
gene-NADK2	NADK2	NAD kinase 2, mitochondrial, transcript variant X1	1.836	0.87687	0.000503394	0.0571717	yes	up	3.56	3.17	2.93	5.7	7.04	10.26	11.69	10.39	19.48	3.22	10.76
gene-NANOS3	NANOS3	nanos C2HC-type zinc finger 3, transcript variant X1	2.633	1.3967	0.00702616	0.210759	yes	up	1.1	0.42	0.88	2	2.24	6.1	2.71	2.24	11.23	0.8	4.42
gene-NAT8L	NAT8L	N-acetyltransferase 8 like	39.45	5.30197	0.000146688	0.028114	yes	up	0.09	0.29	0.77	1.22	1.12	6.26	48.78	2.03	158.48	0.383333	36.315
gene-NAV3	NAV3	neuron navigator 3, transcript variant X1	1.826	0.868868	0.0108733	0.247201	yes	up	0.12	0.15	0.13	0.22	0.28	0.57	0.54	0.45	0.87	0.133333	0.488333
gene-NCAPG	NCAPG	non-SMC condensin I complex subunit G, transcript variant X1	3.361	1.74873	0.000418853	0.0507182	yes	up	0.56	0.38	0.94	1.59	1.26	6.79	4.67	2.36	7.22	0.626667	3.98167
gene-NCDN	NCDN	neurochondrin	0.657	-0.605756	0.000498008	0.0569528	yes	down	9.33	11.67	10.71	10.96	9.41	12.13	14.62	12.89	17.84	10.57	12.975
gene-NEB	NEB	nebulin, transcript variant X50	2.083	1.05856	0.00407351	0.166458	yes	up	0.15	0.63	0.56	1.04	1.47	2.08	1.72	1.65	1.97	0.446667	1.655
gene-NEBL	NEBL	nebulette, transcript variant X4	3.589	1.84373	1.51e-05	0.00732341	yes	up	0.42	0.23	0.47	1.55	1.64	3.07	3.36	1.82	6.62	0.373333	3.01
gene-NECAB1	NECAB1	N-terminal EF-hand calcium binding protein 1, transcript variant X4	3.634	1.86137	0.0467749	0.413077	yes	up	0	0.16	0.3	0.28	0.19	2.37	1.66	0.89	0.81	0.153333	1.03333
gene-NEDD4L-2	NEDD4L	NEDD4 like E3 ubiquitin protein ligase, transcript variant X9	5.202	2.37899	6.27e-05	0.0161259	yes	up	5.3	13.57	39.83	62.2	87.7	133.69	252.43	74.63	497.54	19.5667	184.698
gene-NELL3	NELL3	neural EGFL like 3	9.443	3.23932	0.00378643	0.164821	yes	up	0.03	0.01	0.04	0.07	0.04	1.36	0.26	0.74	0.09	0.0266667	0.426667
gene-NHLRC4	NHLRC4	NHL repeat containing 4	2.408	1.26808	0.0321573	0.367273	yes	up	0.61	0.4	0.54	0.72	0.52	4.33	4.14	1.86	3.81	0.516667	2.56333
gene-NIPAL4	NIPAL4	NIPA like domain containing 4, transcript variant X1	0.263	-1.92569	0.0350011	0.377249	yes	down	0.37	0.36	0.09	0.3	0	0.11	0.16	0.33	0.09	0.273333	0.165
gene-NKD1	NKD1	naked cuticle homolog 1, transcript variant X1	2.32	1.21388	0.034289	0.37633	yes	up	0.97	0.89	1.3	1.44	2.02	3.22	5.94	1.88	18.08	1.05333	5.43
gene-NLGN4Y	NLGN4Y	neuroligin 4, Y-linked, transcript variant X4	3.964	1.98696	0.00178378	0.118893	yes	up	0.05	0.02	0.12	0.31	0.3	0.59	0.71	0.71	0.62	0.0633333	0.54
gene-NLRC5	NLRC5	NLR family CARD domain containing 5	1.647	0.719635	0.0257217	0.345849	yes	up	0.51	0.31	0.44	0.96	1.15	1.49	0.95	1.45	1.72	0.42	1.28667
gene-NLRX1	NLRX1	NLR family member X1, transcript variant X2	1.552	0.634369	0.0165775	0.294814	yes	up	1.98	2.18	2.35	3.19	4.41	5.27	10.3	5.49	11.02	2.17	6.61333
gene-NMNAT3	NMNAT3	nicotinamide nucleotide adenylyltransferase 3, transcript variant X1	11.622	3.53874	8.18e-06	0.00650979	yes	up	0.19	0.01	0.02	0.76	1.3	1.23	0.4	1.1	5.03	0.0733333	1.63667
gene-NOD1	NOD1	nucleotide binding oligomerization domain containing 1, transcript variant X1	1.535	0.618384	0.00443221	0.17065	yes	up	2.15	2.58	2.58	3.8	4.41	7.49	9.87	6.44	10.94	2.43667	7.15833
gene-NOS1	NOS1	nitric oxide synthase 1, transcript variant X2	4.858	2.28025	0.00110334	0.0877773	yes	up	0.37	2.19	3.26	5.05	15.04	5.69	30.07	5.39	52.12	1.94	18.8933
gene-NOS2	NOS2	nitric oxide synthase 2	1.855	0.891092	0.00503446	0.182139	yes	up	2.68	1.44	3.23	4.56	6.65	9.21	8.79	6.67	19.5	2.45	9.23
gene-NOV	NOV	nephroblastoma overexpressed	0.293	-1.77211	0.0185424	0.308095	yes	down	4.64	102.53	14.07	13.68	22.71	21.45	21.91	32.11	11.05	40.4133	20.485
gene-NPAS4	NPAS4	neuronal PAS domain protein 4, transcript variant X1	61.867	5.95109	0.000254882	0.0378144	yes	up	0	0	0	2.21	0.31	0.07	0.64	0.1	0.47	0	0.633333
gene-NPL	NPL	N-acetylneuraminate pyruvate lyase, transcript variant X1	1.859	0.894678	0.0173048	0.298404	yes	up	1.63	1.4	2.55	5.49	5.61	3.83	7.06	3.87	11.61	1.86	6.245
gene-NPY1R	NPY1R	neuropeptide Y receptor Y1	2.34	1.22623	0.0168689	0.296931	yes	up	0.15	0.19	0.15	0.67	1.03	0.8	0.43	0.5	2.92	0.163333	1.05833
gene-NR5A2	NR5A2	nuclear receptor subfamily 5 group A member 2, transcript variant X1	3.467	1.79353	0.0314918	0.364577	yes	up	0.4	0.37	0.5	1.52	1.77	0.58	1.16	0.4	16.69	0.423333	3.68667
gene-NRIP2	NRIP2	nuclear receptor interacting protein 2	0.335	-1.57569	0.0337392	0.37492	yes	down	6.05	19.59	22.64	5.35	19.44	2.87	11.46	10.93	1.79	16.0933	8.64
gene-NRXN1	NRXN1	neurexin 1, transcript variant X3	0.439	-1.18882	0.0406198	0.390531	yes	down	7.11	3.54	6.52	4.95	5.43	2.95	1.38	3.87	5.02	5.72333	3.93333
gene-NSA2	NSA2	NSA2, ribosome biogenesis homolog	0.647	-0.627246	0.0482419	0.418967	yes	down	61.41	124.81	135.15	100.86	99.44	190.64	135.69	109.33	115.01	107.123	125.162
gene-NSUN6	NSUN6	NOP2/Sun RNA methyltransferase family member 6, transcript variant X6	1.602	0.679885	0.0403439	0.389211	yes	up	1.6	1.21	1.18	1.76	2.83	3.44	5.21	2.79	6.27	1.33	3.71667
gene-NSUN7	NSUN7	NOP2/Sun RNA methyltransferase family member 7, transcript variant X4	2.58	1.36749	0.0121504	0.25686	yes	up	2.89	1.77	1.78	4.24	3.17	11.74	18.15	6.93	32.65	2.14667	12.8133
gene-NT5C1B	NT5C1B	5'-nucleotidase, cytosolic IB	0.561	-0.834288	0.0374559	0.381695	yes	down	22.42	14.89	17.38	24.7	20.2	16.15	12.51	13.57	23.96	18.23	18.515
[truncated: 456 more rows]
